# Supplementary material for: The archaeal class Nitrososphaeria is a key component of the reproductive microbiome in sponges during gametogenesis
Source: mBio. 2025 May 1;16(6):e02019-24. doi: 10.1128/mbio.02019-24 (PMC12153309; doi:10.1128/mbio.02019-24)
Supplement: Table S1 — Information table. [file mbio.02019-24-s0005.xlsx]

## Sheet: Hoja1
Table S1. Information table on the samples used in the study with their information on species, collection site, date, and reproductive state.
Sample_ID	Species	SamplesID	Sampling_date	Collection_site	Depth_m	Depth_cat	Binary	Reproductive	Size_oocytes	Shannon	Richness	InvSimp	Forward_read
Ch1-20	Chondrosia reniformis	Ch1_20	2020-07-01	Santa Anna, Blanes	< 20	Shallow	repro	oocytes	38.92	3.68275	177	18.4526	Ch1-20_S1_L001_R1_001.fastq
Ch1-21	Chondrosia reniformis	Ch1_21	2021-07-12	Santa Anna, Blanes	< 20	Shallow	no	no		3.54247	165	15.6649	Ch1-21_S17_L001_R1_001.fastq
Ch10-20	Chondrosia reniformis	Ch10_20	2020-07-01	Santa Anna, Blanes	< 20	Shallow	no	no		3.60414	165	18.0295	Ch10-20_S10_L001_R1_001.fastq
Ch10-21	Chondrosia reniformis	Ch10_21	2021-07-12	Santa Anna, Blanes	< 20	Shallow	no	no		3.44149	147	14.3021	Ch10-21_S22_L001_R1_001.fastq
Ch11-21	Chondrosia reniformis	Ch11_21	2021-07-12	Santa Anna, Blanes	< 20	Shallow	repro	sperm		3.57853	172	16.8246	Ch11-21_S23_L001_R1_001.fastq
Ch12-20	Chondrosia reniformis	Ch12_20	2020-07-01	Santa Anna, Blanes	< 20	Shallow	no	no		3.20521	161	9.30279	Ch12-20_S12_L001_R1_001.fastq
Ch12-21	Chondrosia reniformis	Ch12_21	2021-07-12	Santa Anna, Blanes	< 20	Shallow	repro	oocytes	34.24	3.59628	180	17.3585	Ch12-21_S24_L001_R1_001.fastq
Ch13-20	Chondrosia reniformis	Ch13_20	2020-07-01	Santa Anna, Blanes	< 20	Shallow	repro	oocytes	40.15	3.60261	164	18.9433	Ch13-20_S13_L001_R1_001.fastq
Ch13-21	Chondrosia reniformis	Ch13_21	2021-07-12	Santa Anna, Blanes	< 20	Shallow	no	no		3.37103	169	12.6491	Ch13-21_S25_L001_R1_001.fastq
Ch14-21	Chondrosia reniformis	Ch14_21	2021-07-12	Santa Anna, Blanes	< 20	Shallow	repro	oocytes	28.73	3.63136	163	18.3826	Ch14-21_S26_L001_R1_001.fastq
Ch16-20	Chondrosia reniformis	Ch16_20	2020-07-01	Santa Anna, Blanes	< 20	Shallow	repro	sperm		3.61619	169	15.6282	Ch16-20_S16_L001_R1_001.fastq
Ch16-21	Chondrosia reniformis	Ch16_21	2021-07-12	Santa Anna, Blanes	< 20	Shallow	repro	oocytes	31.68	3.63875	161	19.3352	Ch16-21_S28_L001_R1_001.fastq
Ch2-20	Chondrosia reniformis	Ch2_20	2020-07-01	Santa Anna, Blanes	< 20	Shallow	repro	oocytes	36	3.6406	190	19.1862	Ch2-20_S2_L001_R1_001.fastq
Ch2-21	Chondrosia reniformis	Ch2_21	2021-07-12	Santa Anna, Blanes	< 20	Shallow	no	no		3.58019	145	18.5909	Ch2-21_S18_L001_R1_001.fastq
Ch20-21	Chondrosia reniformis	Ch20_21	2021-07-12	Santa Anna, Blanes	< 20	Shallow	no	no		3.45906	168	13.5758	Ch20-21_S32_L001_R1_001.fastq
Ch21-21	Chondrosia reniformis	Ch21_21	2021-07-12	Santa Anna, Blanes	< 20	Shallow	repro	sperm		3.57325	160	17.9881	Ch21-21_S33_L001_R1_001.fastq
Ch23-21	Chondrosia reniformis	Ch23_21	2021-07-12	Santa Anna, Blanes	< 20	Shallow	no	no		3.48262	151	17.0649	Ch23-21_S34_L001_R1_001.fastq
Ch24-21	Chondrosia reniformis	Ch24_21	2021-07-12	Santa Anna, Blanes	< 20	Shallow	no	no		3.46998	175	15.941	Ch24-21_S35_L001_R1_001.fastq
Ch26-21	Chondrosia reniformis	Ch26_21	2021-07-12	Santa Anna, Blanes	< 20	Shallow	no	no		3.49933	159	16.5735	Ch26-21_S37_L001_R1_001.fastq
Ch28-21	Chondrosia reniformis	Ch28_21	2021-07-12	Santa Anna, Blanes	< 20	Shallow	repro	oocytes	25.96	3.76593	188	21.9415	Ch28-21_S39_L001_R1_001.fastq
Ch29-21	Chondrosia reniformis	Ch29_21	2021-07-12	Santa Anna, Blanes	< 20	Shallow	no	no		3.36183	174	10.6457	Ch29-21_S40_L001_R1_001.fastq
Ch3-20	Chondrosia reniformis	Ch3_20	2020-07-01	Santa Anna, Blanes	< 20	Shallow	no	no		3.61455	160	19.8495	Ch3-20_S3_L001_R1_001.fastq
Ch3-21	Chondrosia reniformis	Ch3_21	2021-07-12	Santa Anna, Blanes	< 20	Shallow	repro	oocytes	26.63	3.51288	148	15.5966	Ch3-21_S19_L001_R1_001.fastq
Ch30-21	Chondrosia reniformis	Ch30_21	2021-07-12	Santa Anna, Blanes	< 20	Shallow	repro	oocytes	30.4	3.57746	173	15.4985	Ch30-21_S41_L001_R1_001.fastq
Ch31-21	Chondrosia reniformis	Ch31_21	2021-07-12	Santa Anna, Blanes	< 20	Shallow	repro	sperm		3.55567	166	17.3327	Ch31-21_S42_L001_R1_001.fastq
Ch32-21	Chondrosia reniformis	Ch32_21	2021-07-12	Santa Anna, Blanes	< 20	Shallow	repro	sperm		3.52952	159	17.2794	Ch32-21_S43_L001_R1_001.fastq
Ch33-21	Chondrosia reniformis	Ch33_21	2021-07-12	Santa Anna, Blanes	< 20	Shallow	no	no		3.65459	145	23.0143	Ch33-21_S44_L001_R1_001.fastq
Ch34-21	Chondrosia reniformis	Ch34_21	2021-07-12	Santa Anna, Blanes	< 20	Shallow	repro	oocytes	32.3	3.4779	165	14.3564	Ch34-21_S45_L001_R1_001.fastq
Ch35-21	Chondrosia reniformis	Ch35_21	2021-07-12	Santa Anna, Blanes	< 20	Shallow	no	no		3.55011	170	14.9238	Ch35-21_S46_L001_R1_001.fastq
Ch4-20	Chondrosia reniformis	Ch4_20	2020-07-01	Santa Anna, Blanes	< 20	Shallow	repro	oocytes	33.63	3.58564	169	17.6322	Ch4-20_S4_L001_R1_001.fastq
Ch5-20	Chondrosia reniformis	Ch5_20	2020-07-01	Santa Anna, Blanes	< 20	Shallow	repro	sperm		3.57439	176	17.6304	Ch5-20_S5_L001_R1_001.fastq
Ch6-20	Chondrosia reniformis	Ch6_20	2020-07-01	Santa Anna, Blanes	< 20	Shallow	repro	sperm		3.54177	171	17.1277	Ch6-20_S6_L001_R1_001.fastq
Ch7-20	Chondrosia reniformis	Ch7_20	2020-07-01	Santa Anna, Blanes	< 20	Shallow	repro	oocytes	35.96	3.4714	160	13.7128	Ch7-20_S7_L001_R1_001.fastq
Ch8-20	Chondrosia reniformis	Ch8_20	2020-07-01	Santa Anna, Blanes	< 20	Shallow	repro	oocytes	37.2	3.44409	169	13.756	Ch8-20_S8_L001_R1_001.fastq
Ch8-21	Chondrosia reniformis	Ch8_21	2021-07-12	Santa Anna, Blanes	< 20	Shallow	no	no		3.5634	163	18.6255	Ch8-21_S20_L001_R1_001.fastq
Ch9-20	Chondrosia reniformis	Ch9_20	2020-07-01	Santa Anna, Blanes	< 20	Shallow	repro	sperm		3.60829	170	17.7118	Ch9-20_S9_L001_R1_001.fastq
Ch9-21	Chondrosia reniformis	Ch9_21	2021-07-12	Santa Anna, Blanes	< 20	Shallow	no	no		3.547	154	16.6555	Ch9-21_S21_L001_R1_001.fastq
Cren-109-nap22	Chondrosia reniformis	Cren_109_nap22		Naples	< 20	Shallow	no	no		3.68544	162	22.5366	Cren-109-nap22_S27_R1_001.fastq
Cren-110-nap22	Chondrosia reniformis	Cren_110_nap22		Naples	< 20	Shallow	no	no		3.60115	170	18.1697	Cren-110-nap22_S28_R1_001.fastq
Cren-111-nap22	Chondrosia reniformis	Cren_111_nap22		Naples	< 20	Shallow	repro	oocytes	34.6	3.68496	159	22.7791	Cren-111-nap22_S29_R1_001.fastq
Cren-112-nap22	Chondrosia reniformis	Cren_112_nap22		Naples	< 20	Shallow	no	no		3.68236	164	21.1879	Cren-112-nap22_S30_R1_001.fastq
Cren-113-nap22	Chondrosia reniformis	Cren_113_nap22		Naples	< 20	Shallow	no	no		3.69811	174	24.0288	Cren-113-nap22_S31_R1_001.fastq
Cren-144-nap22	Chondrosia reniformis	Cren_144_nap22		Naples	< 20	Shallow	repro	sperm		3.68751	163	20.9877	Cren-144-nap22_S32_R1_001.fastq
Cren-146-nap22	Chondrosia reniformis	Cren_146_nap22		Naples	< 20	Shallow	repro	sperm		3.56226	160	17.6146	Cren-146-nap22_S33_R1_001.fastq
Cren-154-nap22	Chondrosia reniformis	Cren_154_nap22		Naples	< 20	Shallow	repro	oocytes	47.4	3.71674	175	21.983	Cren-154-nap22_S34_R1_001.fastq
Cren-155-nap22	Chondrosia reniformis	Cren_155_nap22		Naples	< 20	Shallow	repro	sperm		3.62621	166	19.1972	Cren-155-nap22_S35_R1_001.fastq
Cren-156-nap22	Chondrosia reniformis	Cren_156_nap22		Naples	< 20	Shallow	repro	oocytes	20.5	3.59886	199	16.7273	Cren-156-nap22_S36_R1_001.fastq
Cren-21-nap22	Chondrosia reniformis	Cren_21_nap22		Naples	< 20	Shallow	no	no		3.65665	196	20.9707	Cren-21-nap22_S16_R1_001.fastq
Cren-22-nap22	Chondrosia reniformis	Cren_22_nap22		Naples	< 20	Shallow	no	no		3.74398	190	21.6844	Cren-22-nap22_S17_R1_001.fastq
Cren-23-nap22	Chondrosia reniformis	Cren_23_nap22		Naples	< 20	Shallow	repro	oocytes	33.9	3.51075	175	17.3597	Cren-23-nap22_S18_R1_001.fastq
Cren-38-nap22	Chondrosia reniformis	Cren_38_nap22		Naples	< 20	Shallow	no	no		3.52527	147	17.5228	Cren-38-nap22_S19_R1_001.fastq
Cren-39-nap22	Chondrosia reniformis	Cren_39_nap22		Naples	< 20	Shallow	repro	oocytes	41.8	3.48736	159	15.5635	Cren-39-nap22_S20_R1_001.fastq
Cren-60-nap22	Chondrosia reniformis	Cren_60_nap22		Naples	< 20	Shallow	no	no		3.70574	185	23.012	Cren-60-nap22_S21_R1_001.fastq
Cren-61-nap22	Chondrosia reniformis	Cren_61_nap22		Naples	< 20	Shallow	no	no		3.56749	154	18.2931	Cren-61-nap22_S22_R1_001.fastq
Cren-62-nap22	Chondrosia reniformis	Cren_62_nap22		Naples	< 20	Shallow	no	no		3.41446	167	12.1697	Cren-62-nap22_S23_R1_001.fastq
Cren-63-nap22	Chondrosia reniformis	Cren_63_nap22		Naples	< 20	Shallow	repro	oocytes	36	3.65655	166	20.4889	Cren-63-nap22_S24_R1_001.fastq
Cren-64-nap22	Chondrosia reniformis	Cren_64_nap22		Naples	< 20	Shallow	no	no		3.46992	144	17.0662	Cren-64-nap22_S25_R1_001.fastq
Cren-65-nap22	Chondrosia reniformis	Cren_65_nap22		Naples	< 20	Shallow	no	no		3.54034	152	20.6619	Cren-65-nap22_S26_R1_001.fastq
VST-022TVG-002B-119	Geodia hentscheli	VST_022TVG_002B_119		Vesterisbanken	359	Deep	repro	sperm		4.9104	620	23.8858	VST-022TVG-002B-119_S167_L001_R1_001.fastq
VST-022TVG-009B-120	Geodia hentscheli	VST_022TVG_009B_120		Vesterisbanken	359	Deep	no	no		4.79272	593	34.7886	VST-022TVG-009B-120_S168_L001_R1_001.fastq
VST-028TVG-008B-129	Geodia hentscheli	VST_028TVG_008B_129		Vesterisbanken	555	Deep	repro	sperm		4.79642	650	18.4327	VST-028TVG-008B-129_S172_L001_R1_001.fastq
VST-032TVG-002B-105	Geodia hentscheli	VST_032TVG_002B_105		Vesterisbanken	139	Mesopelagic	no	no		4.78355	619	32.1886	VST-032TVG-002B-105_S160_L001_R1_001.fastq
VST-032TVG-006B-106	Geodia hentscheli	VST_032TVG_006B_106		Vesterisbanken	139	Mesopelagic	repro	oocytes		4.72709	596	22.0956	VST-032TVG-006B-106_S161_L001_R1_001.fastq
VST-041TVG-003B-121	Geodia hentscheli	VST_041TVG_003B_121		Vesterisbanken	517	Deep	repro	sperm		4.75263	612	20.4175	VST-041TVG-003B-121_S169_L001_R1_001.fastq
VST-046TVG-008B-125	Geodia hentscheli	VST_046TVG_008B_125		Vesterisbanken	551	Deep	no	no		4.64667	635	18.5584	VST-046TVG-008B-125_S171_L001_R1_001.fastq
VST-063TVG-004B-123	Geodia hentscheli	VST_063TVG_004B_123		Vesterisbanken	542	Deep	repro	oocytes		4.67495	620	14.5076	VST-063TVG-004B-123_S170_L001_R1_001.fastq
VST-072TVG-006B-136	Geodia hentscheli	VST_072TVG_006B_136		Vesterisbanken	718	Deep	no	no		4.20795	635	7.71212	VST-072TVG-006B-136_S175_L001_R1_001.fastq
VST-072TVG-007B-137	Geodia hentscheli	VST_072TVG_007B_137		Vesterisbanken	718	Deep	no	no		4.6662	618	15.104	VST-072TVG-007B-137_S176_L001_R1_001.fastq
VST-080TVG-003B-112	Geodia hentscheli	VST_080TVG_003B_112		Vesterisbanken	187	Mesopelagic	repro	sperm		4.85028	578	36.4244	VST-080TVG-003B-112_S165_L001_R1_001.fastq
VST-080TVG-008B-113	Geodia hentscheli	VST_080TVG_008B_113		Vesterisbanken	187	Mesopelagic	no	no		4.84787	622	34.815	VST-080TVG-008B-113_S166_L001_R1_001.fastq
VST-080TVG-018B-111	Geodia hentscheli	VST_080TVG_018B_111		Vesterisbanken	187	Mesopelagic	no	no		4.83045	625	32.778	VST-080TVG-018B-111_S164_L001_R1_001.fastq
VST-086TVG-011B-141	Geodia hentscheli	VST_086TVG_011B_141		Vesterisbanken	740	Deep	repro	sperm		4.59452	636	12.055	VST-086TVG-011B-141_S177_L001_R1_001.fastq
Gm-7	Geodia macandrewii	Gm_7		North Atlantic		Deep	repro	oocytes		5.1608	626	43.5387	Gm-7_L001_R1_001.fastq
ROV6-10	Geodia macandrewii	ROV6_10		North Atlantic		Deep	repro	oocytes		5.08148	590	55.4876	ROV6-10_L001_R1_001.fastq
ROV6-2	Geodia macandrewii	ROV6_2		North Atlantic		Deep	repro	sperm		5.08001	633	44.4553	ROV6-2_L001_R1_001.fastq
trawl-1	Geodia macandrewii	trawl_1		North Atlantic		Deep	no	no		5.34485	733	68.6871	trawl-4_L001_R1_001.fastq
trawl-3	Geodia macandrewii	trawl_3		North Atlantic		Deep	no	no		5.12016	654	43.6486	trawl-3_L001_R1_001.fastq
trawl-4	Geodia macandrewii	trawl_4		North Atlantic		Deep	no	no		5.06344	630	49.9196	trawl-1_L001_R1_001.fastq
Pfic-1-esc22	Petrosia ficiformis	Pfic_1_esc22	2022-12-09	L'Escala	< 20	Shallow	no	no		4.44615	383	18.9331	Pfic-1-esc22_S178_R1_001.fastq
Pfic-10-esc22	Petrosia ficiformis	Pfic_10_esc22	2022-12-09	L'Escala	< 20	Shallow	no	no		4.74933	369	61.1162	Pfic-10-esc22_S181_R1_001.fastq
Pfic-102-nap22	Petrosia ficiformis	Pet_102_NAP22	2022-07-18	Isquia: Punta Vico	< 20	Shallow	no	no		4.38921	319	28.3684	Pfic-102-nap22_S7_R1_001.fastq
Pfic-103-nap22	Petrosia ficiformis	Pet_103_NAP22	2022-07-18	Isquia: Punta Vico	< 20	Shallow	repro	oocytes	118.5	4.24425	284	18.7438	Pfic-103-nap22_S8_R1_001.fastq
Pfic-104-nap22	Petrosia ficiformis	Pet_104_NAP22	2022-07-18	Isquia: Punta Vico	< 20	Shallow	repro	oocytes	74	4.54638	357	30.8816	Pfic-104-nap22_S9_R1_001.fastq
Pfic-105-nap22	Petrosia ficiformis	Pet_105_NAP22	2022-07-18	Isquia: Punta Vico	< 20	Shallow	repro	oocytes	51.6	4.2901	293	26.4858	Pfic-105-nap22_S10_R1_001.fastq
Pfic-106-nap22	Petrosia ficiformis	Pet_106_NAP22	2022-07-18	Isquia: Punta Vico	< 20	Shallow	repro	oocytes	62.25	4.47258	314	40.7278	Pfic-106-nap22_S11_R1_001.fastq
Pfic-11-esc22	Petrosia ficiformis	Pfic_11_esc22	2022-12-09	L'Escala	< 20	Shallow	no	no		4.59607	374	32.3883	Pfic-11-esc22_S182_R1_001.fastq
Pfic-11-nap22	Petrosia ficiformis	Pet_11_NAP22	2022-07-12	Naples: park	< 20	Shallow	no	no		4.3293	367	20.8277	Pfic-11-nap22_S4_R1_001.fastq
Pfic-13-esc22	Petrosia ficiformis	Pfic_13_esc22	2022-12-09	L'Escala	< 20	Shallow	repro	sperm		4.75017	365	48.075	Pfic-13-esc22_S189_R1_001.fastq
Pfic-14-esc22	Petrosia ficiformis	Pfic_14_esc22	2022-12-09	L'Escala	< 20	Shallow	repro	oocytes	148	4.58505	396	24.5158	Pfic-14-esc22_S190_R1_001.fastq
Pfic-14-nap22	Petrosia ficiformis	Pet_14_NAP22	2022-07-12	Naples: park	< 20	Shallow	no	no		4.21029	323	18.7421	Pfic-14-nap22_S5_R1_001.fastq
Pfic-15-esc22	Petrosia ficiformis	Pfic_15_esc22	2022-12-09	L'Escala	< 20	Shallow	repro	oocytes	145.8	4.74846	376	45.2033	Pfic-15-esc22_S191_R1_001.fastq
Pfic-15-nap22	Petrosia ficiformis	Pet_15_NAP22	2022-07-12	Naples: park	< 20	Shallow	no	no		4.46215	370	23.5257	Pfic-15-nap22_S6_R1_001.fastq
Pfic-16-esc22	Petrosia ficiformis	Pfic_16_esc22	2022-12-09	L'Escala	< 20	Shallow	repro	oocytes	142.91	4.94475	381	84.2301	Pfic-16-esc22_S192_R1_001.fastq
Pfic-2-esc22	Petrosia ficiformis	Pfic_2_esc22	2022-12-09	L'Escala	< 20	Shallow	repro	oocytes	192.04	4.71312	379	45.2284	Pfic-2-esc22_S183_R1_001.fastq
Pfic-3-esc22	Petrosia ficiformis	Pfic_3_esc22	2022-12-09	L'Escala	< 20	Shallow	repro	oocytes	174.22	4.68971	383	42.5984	Pfic-3-esc22_S184_R1_001.fastq
Pfic-4-esc22	Petrosia ficiformis	Pfic_4_esc22	2022-12-09	L'Escala	< 20	Shallow	repro	sperm		4.62885	365	34.8327	Pfic-4-esc22_S185_R1_001.fastq
Pfic-5-esc22	Petrosia ficiformis	Pfic_5_esc22	2022-12-09	L'Escala	< 20	Shallow	no	no		4.47509	376	30.0792	Pfic-5-esc22_S179_R1_001.fastq
Pfic-6-esc22	Petrosia ficiformis	Pfic_6_esc22	2022-12-09	L'Escala	< 20	Shallow	repro	sperm		4.78794	394	53.1053	Pfic-6-esc22_S186_R1_001.fastq
Pfic-7-esc22	Petrosia ficiformis	Pfic_7_esc22	2022-12-09	L'Escala	< 20	Shallow	repro	sperm		4.77316	396	54.9015	Pfic-7-esc22_S187_R1_001.fastq
Pfic-8-esc22	Petrosia ficiformis	Pfic_8_esc22	2022-12-09	L'Escala	< 20	Shallow	no	no		4.57083	367	31.345	Pfic-8-esc22_S180_R1_001.fastq
Pfic-9-esc22	Petrosia ficiformis	Pfic_9_esc22	2022-12-09	L'Escala	< 20	Shallow	repro	sperm		4.44477	368	19.2845	Pfic-9-esc22_S188_R1_001.fastq
Top-DR-38	Topsentia sp.	Top_DR_38		Cantabric	< 20	Deep	repro	oocytes		5.39921	1333	40.4246	Top-DR-38_S97_R1_001.fastq
Top-DR4-39	Topsentia sp.	Top_DR4_39		Cantabric	< 20	Deep	repro	oocytes		4.68568	1188	18.1768	Top-DR4-39_S98_R1_001.fastq
Top-DR4-40	Topsentia sp.	Top_DR4_40		Cantabric	< 20	Deep	no	no		4.49743	1083	16.7477	Top-DR4-40_S99_R1_001.fastq
Top-DR4-41	Topsentia sp.	Top_DR4_41		Cantabric	< 20	Deep	repro	sperm		5.04603	1310	23.9687	Top-DR4-41_S100_R1_001.fastq
Top-DR4-43	Topsentia sp.	Top_DR4_43		Cantabric	< 20	Deep	no	no		4.29428	1158	12.6267	Top-DR4-43_S101_R1_001.fastq
