# Supplementary material for: The archaeal class Nitrososphaeria is a key component of the reproductive microbiome in sponges during gametogenesis
Source: mBio. 2025 May 1;16(6):e02019-24. doi: 10.1128/mbio.02019-24 (PMC12153309; doi:10.1128/mbio.02019-24)
Supplement: Table S2 — Taxonomic composition at the phylum level. [file mbio.02019-24-s0006.xlsx]

## Sheet: Hoja2
Table S2. Taxonomic composition at Phylum level for each species ordered in descending mean total abundance (last column). Taxa with relative abundances < 0.01 are grouped as “Others”. Cr: Chondrosia reniformis, Gh: Geodia hentscheli, Gm: Geodia macandrewii, Pf: Petrosia ficiformis, Tp: Topsentia sp. In Taxonomy column, A: Archaea, B: Bacteria.
taxonomy	Cr	Gh	Gm	Pf	Tp	total
A;Crenarchaeota	15.8125	29.8725	19.3207	19.7283	35.9275	24.1323
B;ProteoB	24.5943	11.4357	7.88677	16.3779	43.4137	20.7417
B;Chloroflexi	19.4111	23.1422	33.7663	23.3905	0.779754	20.098
B;Acidobacteriota	28.7579	20.2941	16.9538	13.3816	1.13615	16.1047
B;Actinobacteriota	1.68068	2.4155	2.43512	3.50903	1.53222	2.31451
B;PAUC34f	2.03114	1.37187	3.18286	3.21278	0.0632371	1.97238
B;Gemmatimonadota	1.2034	2.16611	2.25769	3.29189	0.519196	1.88766
B;Myxococcota	2.23756	1.64668	1.69939	1.92095	0.0962775	1.52017
B;Bacteroidota	0.360525	0.420061	1.46529	2.51994	2.44188	1.44154
B;Nitrospirota	0.755679	0.757331	1.55627	2.44496	1.38438	1.37972
B;DadaB	0.465035	0.999405	2.17587	1.95478	0.0105431	1.12113
B;Entotheonellaeota	0.00038813	1.41939	1.39866	2.26146	0.000241415	1.01603
B;Verrucomicrobiota	0.0820534	0.423425	0.403127	1.94245	1.88378	0.946967
B;Spirochaetota	0.981714	1.17906	1.36122	0.879097	0.240201	0.928259
B;Planctomycetota	0.00166609	0.0138165	0.0216743	0.0164048	3.76152	0.763016
B;Nitrospinota	0.577616	0.694006	0.595878	0.627958	1.01814	0.70272
B;PoriB	0.297445	0.782655	1.71731	0.647003	0.0387886	0.696639
B;SAR324 clade(Marine group B)	0.000315706	0.000215445	0.0600874	0.00368002	2.2017	0.453199
B;B_unidentified	0.0235237	0.424536	0.961011	0.194667	0.240539	0.368856
A;Thermoplasmatota	1.95536e-05	0	0.000368218	0.00129373	1.42809	0.285955
B;Marinimicrobia (SAR406 clade)	0.000134774	0.000793104	0.00112897	0.000817189	1.28294	0.257162
B;Bdellovibrionota	0.599585	0.107704	0.0995014	0.171603	0.242301	0.244139
B;AncK6	6.42544e-05	0.00405916	0.280779	0.804204	0.0067889	0.219179
B;CyanoB	0.0776238	0	0.00273327	0.514493	0.0370778	0.126386
B;NB1-j	1.96096e-05	0.025292	0.0598103	0.0919344	0.191477	0.0737067
A;Nanoarchaeota	0.00179542	0.109681	0.121803	0.0856717	0.0213099	0.0680523
B;Deinococcota	5.60131e-05	0.220097	0.0829333	0.0131465	0	0.0632466
B;PatesciB	0.00196942	0.00409267	0.115367	0.00827999	0.027943	0.0315304
B;Desulfobacterota	0.0437912	0.00555496	0.00123759	9.02095e-05	0.0533823	0.0208112
B;Others	0.000370245	0.064065	0.0152865	0.00305688	0.018983	0.0203523
