# Supplementary material for: The archaeal class Nitrososphaeria is a key component of the reproductive microbiome in sponges during gametogenesis
Source: mBio. 2025 May 1;16(6):e02019-24. doi: 10.1128/mbio.02019-24 (PMC12153309; doi:10.1128/mbio.02019-24)
Supplement: Table S3 — Taxonomic composition at the class level. [file mbio.02019-24-s0007.xlsx]

## Sheet: Hoja2
Table S3. Taxonomic composition at Class level for each species ordered in descending mean total abundance (last column). Taxa with relative abundances < 0.01 are grouped as “Others”. Cr: Chondrosia reniformis, Gh: Geodia hentscheli, Gm: Geodia macandrewii, Pf: Petrosia ficiformis, Tp: Topsentia sp. In Taxonomy column, A: Archaea, B: Bacteria.
Taxonomy (Class)	Cr	Gh	Gm	Pf	Tp	total
A;Crenarchaeota;Nitrososphaeria	15.8125	29.8725	19.3207	19.7283	35.9275	24.1323
B;ProteoB;GammaproteoB	16.161	5.53618	5.51771	13.5103	24.4356	13.0321
B;Chloroflexi;Dehalococcoidia	7.91769	12.5592	20.5947	13.7542	0.627338	11.0906
B;Acidobacteriota;VicinamiB	14.8766	13.7592	10.7749	7.62837	0.880866	9.58397
B;ProteoB;AlphaproteoB	8.42847	5.89955	2.36906	2.86635	18.9781	7.70831
B;Chloroflexi;Anaerolineae	11.4085	7.26272	9.30663	5.7988	0.0601497	6.76736
B;Acidobacteriota;AcidoBe	5.67545	2.25154	1.82822	3.69027	0.0127557	2.69165
B;Actinobacteriota;Acidimicrobiia	1.67978	2.27706	2.20533	3.49414	1.36415	2.20409
B;Acidobacteriota;Thermoanaerobaculia	8.20541	0.503487	0.257903	1.48401	0.00178302	2.09052
B;PAUC34f;PAUC34f_unidentified	2.03114	1.37187	3.18286	3.21278	0.0632371	1.97238
B;Gemmatimonadota;BD2-11 terrestrial group	1.20326	2.02722	2.19621	2.31584	0.477548	1.64402
B;Myxococcota;Bp25	2.23756	1.64668	1.69939	1.92095	0.0233675	1.50559
B;Nitrospirota;Nitrospiria	0.755679	0.757331	1.55627	2.44496	1.38438	1.37972
B;Acidobacteriota;Subgroup 21	0.000382235	2.64329	3.165	0.228396	0.145399	1.23649
B;DadaB;Dadabacteriia	0.465035	0.999405	2.17587	1.95478	0.0105431	1.12113
B;Entotheonellaeota;Entotheonellia	0.00038813	1.41939	1.39866	2.26146	0.000241415	1.01603
B;Verrucomicrobiota;Verrucomicrobiae	0.0722261	0.423425	0.36573	1.93918	1.83141	0.926395
B;Spirochaetota;Spirochaetia	0.950009	1.17906	1.36122	0.879097	0.163555	0.906588
B;Chloroflexi;TK10	0.000203945	1.12163	1.9975	0.944345	0.0235073	0.817436
B;Xothers	0.106776	0.718403	0.752617	0.258912	2.09211	0.785763
B;Bacteroidota;Rhodothermia	0.32397	0.30632	1.44793	1.64178	0.00079335	0.74416
B;PoriB;PoriB_unidentified	0.297445	0.782655	1.71731	0.647003	0.0387886	0.696639
B;Bacteroidota;Bacteroidia	0.0365548	0.113741	0.017358	0.641331	2.44109	0.650015
B;Chloroflexi;TK17	0.00184875	0.679825	0.493403	1.98902	0.0123902	0.635296
B;Planctomycetota;Planctomycetes	0.00154869	0.0119796	0.0150052	0.00856284	2.52875	0.513169
B;Nitrospinota;P9X2b3D02	0.577593	0.693821	0.594451	0.627803	0.00239854	0.499213
B;Chloroflexi;JG30-KF-CM66	0.000226392	1.10648	0.755912	0.388901	0.0177764	0.45386
B;SAR324 clade(Marine group B);SAR324 clade(Marine group B)_unidentified	0.000315706	0.000215445	0.0600874	0.00368002	2.2017	0.453199
B;B_unidentified;B_unidentified	0.0235237	0.424536	0.961011	0.194667	0.240539	0.368856
B;Acidobacteriota;Subgroup 11	8.39867e-05	0.783794	0.613364	0.32125	0.00814705	0.345328
B;Chloroflexi;Chloroflexi_unidentified	0.0826493	0.405142	0.617724	0.515299	0.0365377	0.33147
A;Thermoplasmatota;Thermoplasmata	1.95536e-05	0	0.000368218	0.00129373	1.42809	0.285955
B;Marinimicrobia (SAR406 clade);Marinimicrobia (SAR406 clade)_unidentified	0.000134774	0.000793104	0.00112897	0.000817189	1.28294	0.257162
B;Gemmatimonadota;PAUC43f marine benthic group	0.000137709	0.138884	0.0503522	0.976051	0.0416483	0.241415
B;AncK6;AncK6_unidentified	6.42544e-05	0.00405916	0.280779	0.804204	0.0067889	0.219179
B;Nitrospinota;Nitrospinia	2.38457e-05	0.000184995	0.00142753	0.000154835	1.01574	0.203507
B;Bdellovibrionota;Bdellovibrionia	0.588294	0.0545607	0.0943388	0.142189	0.137857	0.203448
B;CyanoB;Cyanobacteriia	0.0776238	0	0.00273327	0.514493	0.0370778	0.126386
B;Acidobacteriota;Subgroup 5	0	0.26383	0.248873	0.0292928	0.0174475	0.111889
B;Bacteroidota;KapaB	0	0	0	0.23683	0	0.0473661
