# Supplementary material for: The archaeal class Nitrososphaeria is a key component of the reproductive microbiome in sponges during gametogenesis
Source: mBio. 2025 May 1;16(6):e02019-24. doi: 10.1128/mbio.02019-24 (PMC12153309; doi:10.1128/mbio.02019-24)
Supplement: Table S4 — Differentially abundant ZOTUs for each species. [file mbio.02019-24-s0008.xlsx]

## Sheet: Gmac
Table S4. Abundances and Taxonomic identification of the Differentially Abundant (DA) ZOTUs between reproductive and non-reproductive individuals (Table 2). Each species and location is found in a separate sheet.
	OTU_ID	Gm-7	ROV6-10	ROV6-2	trawl-1	trawl-3	trawl-4	Taxonomy
1	Zotu14	0.769003	0.685917	2.1433	8.23673	12.0641	10.2423	Archaea;Crenarchaeota;Nitrososphaeria;Nitrosopumilales;Nitrosopumilaceae;NA
2	Zotu19	12.9811	7.15064	2.96678	1.31484	1.83515	3.0638	Archaea;Crenarchaeota;Nitrososphaeria;Nitrosopumilales;Nitrosopumilaceae;Candidatus Nitrosopumilus
3	Zotu34	1.77695	7.99012	11.9621	0.403108	0.548133	0.560515	Archaea;Crenarchaeota;Nitrososphaeria;Nitrosopumilales;Nitrosopumilaceae;NA
4	Zotu38	0.415036	0.112613	0.098148	5.20005	4.23221	4.22812	Archaea;Crenarchaeota;Nitrososphaeria;Nitrosopumilales;Nitrosopumilaceae;NA
5	Zotu84	0.471955	0.145735	0.243375	1.04983	0.459863	1.53451	Bacteria;Proteobacteria;Gammaproteobacteria;Cellvibrionales;Halieaceae;NA
6	Zotu197	0.787383	0.793713	0.617614	0.265011	0.273421	0.261225	Bacteria;Chloroflexi;Dehalococcoidia;SAR202 clade;NA;NA
7	Zotu245	0.213447	0.136702	0.19869	0.64332	0.539952	0.652317	Bacteria;Spirochaetota;Spirochaetia;Spirochaetales;Spirochaetaceae;Spirochaeta
8	Zotu375	0.46069	0.873807	0.783588	0.00389007	0.00904225	0.00223907	Bacteria;Chloroflexi;TK10;NA;NA;NA
9	Zotu27	0.190324	0.0337238	0.0199488	0.49258	0.47967	0.617238	Bacteria;Chloroflexi;TK10;NA;NA;NA
10	Zotu390	0.391913	0.474542	0.595271	0.0894715	0.161469	0.0671722	Bacteria;Acidobacteriota;Subgroup 21;NA;NA;NA
11	Zotu434	0.361674	0.688326	0.402167	0.041332	0.0508089	0.0649331	Bacteria;Acidobacteriota;Vicinamibacteria;Vicinamibacterales;uncultured;NA
12	Zotu403	0.365825	0.360122	0.373441	0.180402	0.13305	0.128374	Bacteria;PAUC34f;PAUC34f_unidentified;NA;NA;NA
13	Zotu82	0.0100794	0.0283039	0.0199488	0.506195	0.530479	0.282123	Bacteria;Acidobacteriota;Subgroup 21;NA;NA;NA
14	Zotu293	0.0385391	0.147541	0.0909664	0.455138	0.33241	0.282123	Bacteria;Chloroflexi;Dehalococcoidia;SAR202 clade;NA;NA
15	Zotu476	0.302383	0.346271	0.348705	0.0646724	0.0770744	0.0858311	Bacteria;Chloroflexi;Dehalococcoidia;SAR202 clade;NA;NA
16	Zotu234	0.0895292	0.13068	0.109319	0.303425	0.294519	0.290333	Bacteria;Chloroflexi;Dehalococcoidia;SAR202 clade;NA;NA
17	Zotu451	0.230049	0.301105	0.284868	0.120106	0.161469	0.0828457	Bacteria;Chloroflexi;Dehalococcoidia;SAR202 clade;NA;NA
18	Zotu538	0.304162	0.357713	0.359876	0.0573785	0.0650181	0.0306007	Bacteria;Chloroflexi;Dehalococcoidia;SAR202 clade;NA;NA
19	Zotu840	0.383612	0.337238	0.404561	0.0111839	0.00387525	0.000746358	Bacteria;Acidobacteriota;Vicinamibacteria;Vicinamibacterales;uncultured;NA
20	Zotu33	0	0	0	0.418668	0.408624	0.259733	Bacteria;Acidobacteriota;Vicinamibacteria;Subgroup 9;NA;NA
21	Zotu1044	0.178466	0.0481768	0.0335139	0.20666	0.270837	0.308992	Bacteria;Chloroflexi;TK10;NA;NA;NA
22	Zotu500	0.0592909	0.0812984	0.0630381	0.255772	0.229501	0.347803	Bacteria;Chloroflexi;Anaerolineae;SBR1031;A4b;NA
23	Zotu211	0.114431	0.107193	0.0917643	0.23778	0.245863	0.227639	Bacteria;Chloroflexi;Dehalococcoidia;SAR202 clade;NA;NA
24	Zotu145	0.000592909	0.00120442	0.000797951	0.297104	0.341453	0.381389	Bacteria;Chloroflexi;Dehalococcoidia;SAR202 clade;NA;NA
25	Zotu617	0.346852	0.416729	0.257738	0	0	0	Bacteria;Acidobacteriota;Vicinamibacteria;Vicinamibacterales;uncultured;NA
26	Zotu590	0.337365	0.392641	0.288858	0.000972517	0	0	Bacteria;Spirochaetota;Spirochaetia;Spirochaetales;Spirochaetaceae;Spirochaeta
27	Zotu553	0.337365	0.307729	0.365461	0	0	0	Bacteria;Bacteria_unidentified;Bacteria_unidentified;NA;NA;NA
28	Zotu596	0.222341	0.252326	0.304019	0.0491121	0.0512394	0.052245	Bacteria;Chloroflexi;Anaerolineae;SBR1031;A4b;NA
29	Zotu533	0.0865647	0.0493812	0.031918	0.281057	0.226487	0.242566	Bacteria;Chloroflexi;TK10;NA;NA;NA
30	Zotu610	0.267402	0.248111	0.222628	0.0466808	0.0787968	0.0447815	Bacteria;Chloroflexi;Dehalococcoidia;SAR202 clade;NA;NA
31	Zotu408	0.33025	0.287856	0.268111	0.000486258	0	0	Bacteria;Chloroflexi;Dehalococcoidia;SAR202 clade;NA;NA
32	Zotu529	0.257915	0.164403	0.313595	0.107949	0.00990342	0.0306007	Bacteria;Proteobacteria;Gammaproteobacteria;Steroidobacterales;Woeseiaceae;JTB255 marine benthic group
33	Zotu679	0.282818	0.269188	0.308807	0.00486258	0.005167	0.00447815	Bacteria;Acidobacteriota;Subgroup 21;NA;NA;NA
34	Zotu678	0.2508	0.307127	0.263324	0.00729388	0.0241127	0.00671722	Bacteria;Chloroflexi;Dehalococcoidia;SAR202 clade;NA;NA
35	Zotu414	0.00711491	0.0180663	0.015959	0.242157	0.232946	0.282123	Bacteria;Chloroflexi;Dehalococcoidia;SAR202 clade;NA;NA
36	Zotu117	0	0.00180663	0.00478771	0.257717	0.264378	0.255254	Bacteria;Chloroflexi;Dehalococcoidia;SAR202 clade;NA;NA
37	Zotu634	0.000592909	0.00060221	0	0.240212	0.30959	0.191814	Bacteria;Acidobacteriota;Vicinamibacteria;Vicinamibacterales;uncultured;NA
38	Zotu566	0	0	0	0.265011	0.255336	0.207487	Bacteria;Chloroflexi;Dehalococcoidia;SAR202 clade;NA;NA
39	Zotu690	0.090715	0.0445635	0.0207467	0.165328	0.189887	0.214951	Bacteria;Acidobacteriota;Vicinamibacteria;Subgroup 9;NA;NA
40	Zotu708	0.196846	0.186083	0.247365	0.0155603	0.0331549	0.0365715	Bacteria;Nitrospinota;P9X2b3D02;NA;NA;NA
41	Zotu762	0.164236	0.115022	0.41653	0	0	0	Bacteria;PAUC34f;PAUC34f_unidentified;NA;NA;NA
42	Zotu776	0.173129	0.246304	0.263324	0.00340381	0.00215292	0.0052245	Bacteria;Chloroflexi;Dehalococcoidia;SAR202 clade;NA;NA
43	Zotu277	0.103166	0.399868	0.165974	0.00389007	0.00215292	0.0134344	Bacteria;Chloroflexi;Dehalococcoidia;SAR202 clade;NA;NA
44	Zotu773	0.221748	0.218602	0.232204	0.00291755	0.00301408	0.00223907	Bacteria;Chloroflexi;TK10;NA;NA;NA
45	Zotu509	0.198624	0.16621	0.0933603	0.0554335	0.0615734	0.0783676	Bacteria;Proteobacteria;Gammaproteobacteria;Nitrosococcales;Nitrosococcaceae;AqS1
46	Zotu710	0.206332	0.150553	0.13645	0.0418182	0.0727686	0.0350788	Bacteria;Poribacteria;Poribacteria_unidentified;NA;NA;NA
47	Zotu142	0.190324	0.197525	0.252152	0	0	0	Bacteria;Myxococcota;bacteriap25;NA;NA;NA
48	Zotu181	0.00177873	0.00541989	0.0031918	0.173108	0.235529	0.216444	Bacteria;Chloroflexi;Dehalococcoidia;SAR202 clade;NA;NA
49	Zotu135	0.0154156	0.0108398	0.0119693	0.130317	0.22132	0.232117	Bacteria;Chloroflexi;Dehalococcoidia;SAR202 clade;NA;NA
50	Zotu661	0.0112653	0.00180663	0.00239385	0.261607	0.25792	0.081353	Bacteria;Chloroflexi;Dehalococcoidia;SAR202 clade;NA;NA
51	Zotu542	0.0693703	0.0427569	0.0295242	0.182347	0.148551	0.139569	Bacteria;Acidobacteriota;Vicinamibacteria;Vicinamibacterales;uncultured;NA
52	Zotu797	0.298233	0.152961	0.111713	0.00145878	0.000430583	0.00223907	Bacteria;Entotheonellaeota;Entotheonellia;Entotheonellales;Entotheonellaceae;NA
53	Zotu984	0.171351	0.13068	0.160388	0.0272305	0.0202374	0.020898	Bacteria;Acidobacteriota;Vicinamibacteria;Vicinamibacterales;uncultured;NA
54	Zotu844	0.18143	0.215591	0.126076	0	0	0	Bacteria;Chloroflexi;Dehalococcoidia;SAR202 clade;NA;NA
55	Zotu305	0.00355745	0.0120442	0.0207467	0.203742	0.146398	0.132105	Bacteria;Gemmatimonadota;BD2-11 terrestrial group;NA;NA;NA
56	Zotu42	0.00415036	0	0.00478771	0.15074	0.116688	0.216444	Bacteria;Chloroflexi;Anaerolineae;SBR1031;A4b;NA
57	Zotu749	0.198624	0.097558	0.0582504	0.0350106	0.0383219	0.0574695	Bacteria;PAUC34f;PAUC34f_unidentified;NA;NA;NA
58	Zotu905	0.133997	0.157779	0.191508	0.000972517	0	0	Bacteria;PAUC34f;PAUC34f_unidentified;NA;NA;NA
59	Zotu895	0.45654	0	0.000797951	0	0.000430583	0	Bacteria;Acidobacteriota;Acidobacteriae;PAUC26f;NA;NA
60	Zotu830	0.0266809	0.0397459	0.0143631	0.103573	0.112382	0.157481	Bacteria;Actinobacteriota;Acidimicrobiia;Actinomarinales;uncultured;NA
61	Zotu958	0.0924938	0.154768	0.205073	0.000972517	0.000430583	0	Bacteria;Acidobacteriota;Acidobacteriae;PAUC26f;NA;NA
62	Zotu961	0.110281	0.193912	0.144429	0.000972517	0.000861167	0.000746358	Bacteria;Acidobacteriota;Vicinamibacteria;Vicinamibacterales;uncultured;NA
63	Zotu985	0.0919009	0.151155	0.196296	0.00194503	0.000430583	0.00149272	Bacteria;Chloroflexi;Dehalococcoidia;SAR202 clade;NA;NA
64	Zotu906	0.00118582	0.00060221	0.00239385	0.141501	0.150704	0.135837	Bacteria;Chloroflexi;Dehalococcoidia;SAR202 clade;NA;NA
65	Zotu936	0.126882	0.115022	0.185923	0	0	0	Bacteria;Entotheonellaeota;Entotheonellia;Entotheonellales;Entotheonellaceae;NA
66	Zotu879	0.00177873	0	0	0.120106	0.119272	0.185843	Bacteria;Chloroflexi;Dehalococcoidia;SAR202 clade;NA;NA
67	Zotu227	0.145263	0.111409	0.114905	0.0160465	0.0142093	0.0201517	Bacteria;Spirochaetota;Spirochaetia;Spirochaetales;Spirochaetaceae;Spirochaeta
68	Zotu987	0.160085	0.0957514	0.149217	0	0	0	Bacteria;Gemmatimonadota;BD2-11 terrestrial group;NA;NA;NA
69	Zotu982	0	0	0	0.155116	0.131759	0.10449	Bacteria;Chloroflexi;TK10;NA;NA;NA
70	Zotu1014	0.110874	0.116227	0.138843	0	0	0	Bacteria;Acidobacteriota;Acidobacteriae;PAUC26f;NA;NA
71	Zotu898	0.0996087	0.141519	0.048675	0.0243129	0.0266962	0.0216444	Bacteria;Gemmatimonadota;BD2-11 terrestrial group;NA;NA;NA
72	Zotu613	0.0598838	0.11442	0.166772	0.000972517	0.00172233	0	Bacteria;Chloroflexi;Dehalococcoidia;SAR202 clade;NA;NA
73	Zotu550	0.0930867	0.102978	0.0518668	0.0306343	0.0288491	0.0298543	Bacteria;Proteobacteria;Gammaproteobacteria;OM182 clade;NA;NA
74	Zotu1011	0.117989	0.10358	0.0303221	0.0320931	0.0172233	0.0328397	Bacteria;Proteobacteria;Gammaproteobacteria;Nitrosococcales;Nitrosococcaceae;AqS1
75	Zotu1012	0.110874	0.0704586	0.0630381	0.0403594	0.0292797	0.0156735	Bacteria;Gemmatimonadota;BD2-11 terrestrial group;NA;NA;NA
76	Zotu156	0.0397249	0.157177	0.122086	0.00389007	0.000861167	0.00298543	Bacteria;Chloroflexi;Dehalococcoidia;SAR202 clade;NA;NA
77	Zotu1073	0.0895292	0.143326	0.0909664	0	0.000430583	0	Bacteria;Proteobacteria;Gammaproteobacteria;Nitrosococcales;Nitrosococcaceae;NA
78	Zotu336	0.00415036	0.0385414	0.000797951	0.141987	0.0637264	0.070904	Bacteria;Acidobacteriota;Acidobacteriae;PAUC26f;NA;NA
79	Zotu284	0	0.00120442	0.0335139	0.0909303	0.1253	0.0649331	Bacteria;Chloroflexi;Dehalococcoidia;SAR202 clade;NA;NA
80	Zotu1048	0.00237164	0.00963536	0.0215447	0.128858	0.102048	0.0507523	Bacteria;Chloroflexi;Dehalococcoidia;SAR202 clade;NA;NA
81	Zotu993	0	0	0	0.103087	0.0977425	0.114193	Bacteria;Chloroflexi;Dehalococcoidia;SAR202 clade;NA;NA
82	Zotu1095	0.113246	0.111409	0.0885725	0.000486258	0	0	Bacteria;PAUC34f;PAUC34f_unidentified;NA;NA;NA
83	Zotu1029	0	0.0162597	0	0.108922	0.0835332	0.10449	Bacteria;Bacteria_unidentified;Bacteria_unidentified;NA;NA;NA
84	Zotu1008	0.019566	0.0234862	0.0207467	0.0816914	0.0874084	0.0746358	Bacteria;Acidobacteriota;Subgroup 21;NA;NA;NA
85	Zotu237	0.00533618	0.0210774	0.0199488	0.145878	0.0133481	0.0977729	Bacteria;Chloroflexi;Anaerolineae;Anaerolineales;Anaerolineaceae;uncultured
86	Zotu1121	0.129847	0.0867183	0.0861787	0	0	0	Bacteria;Gemmatimonadota;BD2-11 terrestrial group;NA;NA;NA
87	Zotu796	0.000592909	0.00060221	0.00398975	0.125941	0.126592	0.0425424	Bacteria;Chloroflexi;Dehalococcoidia;SAR202 clade;NA;NA
88	Zotu177	0.019566	0.0120442	0.0135652	0.0987104	0.0986036	0.052245	Bacteria;Acidobacteriota;Subgroup 21;NA;NA;NA
89	Zotu1193	0.128661	0.0216796	0.137248	0	0	0	Bacteria;Chloroflexi;Dehalococcoidia;SAR202 clade;NA;NA
90	Zotu1347	0.0669987	0.0481768	0.121289	0.015074	0.0223903	0.00223907	Bacteria;Chloroflexi;Dehalococcoidia;SAR202 clade;NA;NA
91	Zotu228	0.00177873	0.0246906	0.00558566	0.130803	0.0150704	0.0947874	Bacteria;Verrucomicrobiota;Verrucomicrobiae;Opitutales;Puniceicoccaceae;NA
92	Zotu1349	0.013044	0.136099	0.122884	0	0	0	Bacteria;Chloroflexi;TK10;NA;NA;NA
93	Zotu124	0.00177873	0.00421547	0.000797951	0.101628	0.1253	0.0365715	Bacteria;Chloroflexi;Dehalococcoidia;SAR202 clade;NA;NA
94	Zotu813	0.0154156	0.014453	0.0143631	0.0841227	0.0955895	0.0373179	Bacteria;Chloroflexi;Dehalococcoidia;SAR202 clade;NA;NA
95	Zotu232	0	0.00060221	0.000797951	0.0675899	0.0895614	0.102251	Bacteria;Acidobacteriota;Acidobacteriae;PAUC26f;NA;NA
96	Zotu51	0.00237164	0.00361326	0.0031918	0.084609	0.123147	0.0425424	Bacteria;Proteobacteria;Gammaproteobacteria;NA;NA;NA
97	Zotu1322	0.0818214	0.0951492	0.081391	0.000972517	0	0	Bacteria;Acidobacteriota;Vicinamibacteria;Subgroup 9;NA;NA
98	Zotu1182	0.0800427	0.0668453	0.0558566	0.0199366	0.0150704	0.020898	Bacteria;Proteobacteria;Alphaproteobacteria;Defluviicoccales;uncultured;NA
99	Zotu1247	0.0895292	0.0999669	0.0614422	0	0.000861167	0	Bacteria;Chloroflexi;Dehalococcoidia;SAR202 clade;NA;NA
100	Zotu1274	0.0385391	0.0963536	0.0901684	0.00680762	0.00861167	0.010449	Bacteria;Chloroflexi;Dehalococcoidia;SAR202 clade;NA;NA
101	Zotu1144	0.00770781	0.00963536	0.0279283	0.0700212	0.0576982	0.0671722	Bacteria;Spirochaetota;Spirochaetia;Spirochaetales;Spirochaetaceae;Spirochaeta
102	Zotu180	0.00474327	0.00120442	0.00478771	0.0855815	0.0848249	0.0589623	Bacteria;Chloroflexi;Anaerolineae;SBR1031;A4b;NA
103	Zotu1096	0.00948654	0.0132486	0.0103734	0.0928753	0.0555453	0.0552305	Bacteria;Gemmatimonadota;BD2-11 terrestrial group;NA;NA;NA
104	Zotu778	0.00533618	0.00782873	0.0031918	0.0491121	0.0968813	0.070904	Bacteria;Chloroflexi;Dehalococcoidia;SAR202 clade;NA;NA
105	Zotu1307	0.0669987	0.0981602	0.0614422	0	0	0.000746358	Bacteria;Chloroflexi;Dehalococcoidia;SAR202 clade;NA;NA
106	Zotu1156	0.0841931	0.0843094	0.0574525	0	0	0	Bacteria;Acidobacteriota;Subgroup 5;NA;NA;NA
107	Zotu468	0.00770781	0.0102376	0.0031918	0.0612686	0.0809497	0.0612013	Bacteria;Acidobacteriota;Subgroup 5;NA;NA;NA
108	Zotu314	0	0	0.000797951	0.0962792	0.0753521	0.0514987	Bacteria;Gemmatimonadota;BD2-11 terrestrial group;NA;NA;NA
109	Zotu343	0	0	0	0.13129	0.0783662	0.00970265	Bacteria;Acidobacteriota;Acidobacteriae;PAUC26f;NA;NA
110	Zotu238	0.0533618	0.0566078	0.0670279	0.013129	0.0111952	0.010449	Bacteria;Chloroflexi;Dehalococcoidia;SAR202 clade;NA;NA
111	Zotu1279	0.00118582	0.00240884	0	0.0836364	0.0697545	0.0544841	Bacteria;Chloroflexi;Dehalococcoidia;SAR202 clade;NA;NA
112	Zotu1254	0.0960512	0.0662431	0.048675	0	0	0	Bacteria;Gemmatimonadota;BD2-11 terrestrial group;NA;NA;NA
113	Zotu652	0.00296454	0	0.00398975	0.0904441	0.0594205	0.050006	Bacteria;Acidobacteriota;Vicinamibacteria;Vicinamibacterales;uncultured;NA
114	Zotu818	0.0225305	0.0469724	0.114905	0.00778013	0.00602817	0.00298543	Bacteria;Chloroflexi;Dehalococcoidia;SAR202 clade;NA;NA
115	Zotu1357	0.0693703	0.0680497	0.0630381	0	0	0	Bacteria;Chloroflexi;Chloroflexi_unidentified;NA;NA;NA
116	Zotu399	0	0	0	0.0598098	0.0942978	0.0432888	Bacteria;Chloroflexi;Dehalococcoidia;SAR202 clade;NA;NA
117	Zotu165	0.00711491	0.0174641	0.00239385	0.0763426	0.0176539	0.0716503	Bacteria;Verrucomicrobiota;Verrucomicrobiae;Opitutales;Puniceicoccaceae;NA
118	Zotu1400	0.0515831	0.0632321	0.0574525	0.00778013	0.00344467	0.00597086	Bacteria;Actinobacteriota;Acidimicrobiia;Actinomarinales;uncultured;NA
119	Zotu1415	0.0539547	0.0319171	0.0941582	0.00729388	0.000430583	0	Bacteria;Chloroflexi;JG30-KF-CM66;NA;NA;NA
120	Zotu557	0	0	0	0.101628	0.0736298	0.0052245	Bacteria;Chloroflexi;Dehalococcoidia;SAR202 clade;NA;NA
121	Zotu1315	0.00118582	0.00120442	0.0015959	0.0661311	0.0512394	0.0574695	Bacteria;Acidobacteriota;Acidobacteriae;PAUC26f;NA;NA
122	Zotu1271	0.000592909	0	0	0.0690487	0.0542535	0.050006	Bacteria;PAUC34f;PAUC34f_unidentified;NA;NA;NA
123	Zotu1411	0.0468398	0.0590166	0.0598463	0.000486258	0	0	Bacteria;Bacteria_unidentified;Bacteria_unidentified;NA;NA;NA
124	Zotu584	0.00533618	0.00240884	0.00797951	0.0646724	0.0426278	0.0425424	Bacteria;Acidobacteriota;Vicinamibacteria;Subgroup 9;NA;NA
125	Zotu881	0.0112653	0.00180663	0.0143631	0.0573785	0.0189457	0.0597086	Bacteria;Acidobacteriota;Vicinamibacteria;Vicinamibacterales;uncultured;NA
126	Zotu1532	0.0492114	0.0391437	0.0734115	0	0	0	Bacteria;Acidobacteriota;Vicinamibacteria;Vicinamibacterales;uncultured;NA
127	Zotu1373	0.0124511	0.00240884	0.00239385	0.0296618	0.0572676	0.0537378	Bacteria;Proteobacteria;Gammaproteobacteria;NA;NA;NA
128	Zotu187	0.00592909	0.011442	0.00478771	0.0539747	0.025835	0.0552305	Bacteria;Chloroflexi;Dehalococcoidia;SAR202 clade;NA;NA
129	Zotu1425	0.0503972	0.0578122	0.0470791	0.000486258	0	0	Bacteria;Bacteria_unidentified;Bacteria_unidentified;NA;NA;NA
130	Zotu1367	0.00415036	0.00963536	0.0103734	0.043277	0.0512394	0.0328397	Bacteria;Chloroflexi;Dehalococcoidia;SAR202 clade;NA;NA
131	Zotu419	0.00355745	0.00240884	0.0031918	0.0447358	0.0486559	0.0485133	Bacteria;Proteobacteria;Gammaproteobacteria;OM182 clade;NA;NA
132	Zotu1081	0.0592909	0.0355304	0.0398975	0.00680762	0.00387525	0	Bacteria;Proteobacteria;Alphaproteobacteria;NA;NA;NA
133	Zotu454	0	0.00120442	0.00877746	0.0578647	0.0383219	0.0380642	Bacteria;Acidobacteriota;Vicinamibacteria;Vicinamibacterales;uncultured;NA
134	Zotu848	0.00889363	0	0.00239385	0.0530022	0.0417666	0.0365715	Bacteria;Acidobacteriota;Vicinamibacteria;Vicinamibacterales;uncultured;NA
135	Zotu1516	0.0219376	0.0475746	0.0702197	0	0.000430583	0	Bacteria;Chloroflexi;TK17;NA;NA;NA
136	Zotu1583	0.0302383	0.0246906	0.0550586	0.00486258	0.0133481	0.010449	Bacteria;Chloroflexi;Anaerolineae;SBR1031;A4b;NA
137	Zotu1494	0.0729278	0.00060221	0.0638361	0.000486258	0.000430583	0	Bacteria;Chloroflexi;Chloroflexi_unidentified;NA;NA;NA
138	Zotu1214	0.0296454	0.0451658	0.031918	0.0145878	0.005167	0.00970265	Bacteria;Proteobacteria;Gammaproteobacteria;AT-s2-59;NA;NA
139	Zotu10	0.0409107	0.0391437	0.0287262	0.00534884	0.010334	0.00970265	Archaea;Crenarchaeota;Nitrososphaeria;Nitrosopumilales;Nitrosopumilaceae;Candidatus Nitrosopumilus
140	Zotu134	0	0	0.0015959	0.045222	0.0378913	0.0492596	Bacteria;Chloroflexi;Anaerolineae;Caldilineales;Caldilineaceae;uncultured
141	Zotu891	0.0142298	0	0	0.0520296	0.0305714	0.0365715	Bacteria;Chloroflexi;JG30-KF-CM66;NA;NA;NA
142	Zotu1510	0.0462469	0.0463702	0.0335139	0.00145878	0.00301408	0.00223907	Bacteria;Proteobacteria;Gammaproteobacteria;Nitrosococcales;Nitrosococcaceae;AqS1
143	Zotu940	0.00177873	0.00301105	0.0015959	0.0408457	0.0331549	0.052245	Bacteria;Chloroflexi;TK17;NA;NA;NA
144	Zotu1477	0.129254	0	0	0	0	0	Bacteria;Actinobacteriota;Acidimicrobiia;Microtrichales;Microtrichaceae;Sva0996 marine group
145	Zotu876	0	0	0	0.0554335	0.0383219	0.0343325	Bacteria;Acidobacteriota;Vicinamibacteria;Subgroup 9;NA;NA
146	Zotu487	0.00533618	0.011442	0.00877746	0.0155603	0.0508089	0.0358252	Bacteria;Proteobacteria;Gammaproteobacteria;Nitrosococcales;Nitrosococcaceae;AqS1
147	Zotu1470	0.00830072	0.00301105	0.0031918	0.0578647	0.0447807	0.010449	Bacteria;Acidobacteriota;Vicinamibacteria;Vicinamibacterales;uncultured;NA
148	Zotu363	0.000592909	0	0.0015959	0.0495984	0.0193763	0.0559768	Bacteria;Deinococcota;Deinococci;Deinococcales;Trueperaceae;Truepera
149	Zotu263	0	0	0.000797951	0.0534884	0.0421972	0.029108	Bacteria;Acidobacteriota;Subgroup 21;NA;NA;NA
150	Zotu1671	0.0901221	0.0102376	0.016757	0.00291755	0.00301408	0.00223907	Bacteria;Chloroflexi;Dehalococcoidia;SAR202 clade;NA;NA
151	Zotu1570	0	0.00120442	0.00239385	0.028203	0.0421972	0.0455278	Bacteria;Acidobacteriota;Vicinamibacteria;Subgroup 9;NA;NA
152	Zotu1599	0.0290525	0.0385414	0.0518668	0	0	0	Bacteria;Chloroflexi;JG30-KF-CM66;NA;NA;NA
153	Zotu1573	0.0509902	0.0379392	0.0303221	0	0	0	Bacteria;Entotheonellaeota;Entotheonellia;Entotheonellales;Entotheonellaceae;NA
154	Zotu850	0.00118582	0.105989	0.0015959	0.00632136	0.0025835	0.000746358	Bacteria;Acidobacteriota;Acidobacteriae;PAUC26f;NA;NA
155	Zotu1426	0	0	0	0.0520296	0.0607123	0.00447815	Bacteria;Chloroflexi;Dehalococcoidia;SAR202 clade;NA;NA
156	Zotu369	0	0	0	0.0418182	0.0365996	0.0380642	Bacteria;Bacteria_unidentified;Bacteria_unidentified;NA;NA;NA
157	Zotu1652	0	0.00963536	0.10134	0.00340381	0.00129175	0	Bacteria;Patescibacteria;Saccharimonadia;Saccharimonadales;NA;NA
158	Zotu1527	0.00177873	0.00240884	0.00718156	0.0471671	0.0533924	0.00373179	Bacteria;Chloroflexi;Dehalococcoidia;SAR202 clade;NA;NA
159	Zotu420	0	0	0	0.0544609	0.0279879	0.0298543	Bacteria;Acidobacteriota;Acidobacteriae;PAUC26f;NA;NA
160	Zotu1497	0	0	0.000797951	0.0549472	0.0503783	0.00597086	Bacteria;Acidobacteriota;Vicinamibacteria;Vicinamibacterales;uncultured;NA
161	Zotu702	0.00296454	0.00120442	0.00718156	0.0384144	0.031002	0.0298543	Bacteria;Acidobacteriota;Vicinamibacteria;Vicinamibacterales;uncultured;NA
162	Zotu601	0	0	0	0.0447358	0.0335855	0.0320934	Bacteria;Gemmatimonadota;BD2-11 terrestrial group;NA;NA;NA
163	Zotu1424	0.00118582	0.00963536	0	0.0578647	0.0344467	0.00597086	Archaea;Nanoarchaeota;Nanoarchaeia;Woesearchaeales;NA;NA
164	Zotu684	0.00533618	0.00722652	0.0103734	0.0374419	0.0176539	0.0298543	Bacteria;Acidobacteriota;Vicinamibacteria;Vicinamibacterales;Vicinamibacteraceae;NA
165	Zotu409	0.0154156	0.0710608	0.015959	0.00534884	0	0	Bacteria;Proteobacteria;Gammaproteobacteria;KI89A clade;NA;NA
166	Zotu497	0.0361674	0.0270995	0.0287262	0.00486258	0.00473642	0.00597086	Bacteria;Nitrospinota;P9X2b3D02;NA;NA;NA
167	Zotu957	0.00948654	0.00180663	0	0.0247992	0.0318632	0.039557	Bacteria;Chloroflexi;Dehalococcoidia;S085;NA;NA
168	Zotu1110	0	0	0	0.0709937	0.036169	0	Bacteria;Chloroflexi;Dehalococcoidia;SAR202 clade;NA;NA
169	Zotu874	0.00533618	0.00843094	0.00797951	0.0204229	0.0288491	0.0320934	Bacteria;Proteobacteria;Gammaproteobacteria;pItb-vmat-80;NA;NA
170	Zotu1699	0.045654	0.0192707	0.0359078	0.000972517	0	0	Bacteria;Verrucomicrobiota;Verrucomicrobiae;Opitutales;Puniceicoccaceae;NA
171	Zotu1793	0.0290525	0.00722652	0.0606443	0.00437633	0.000430583	0	Bacteria;Chloroflexi;Dehalococcoidia;SAR202 clade;NA;NA
172	Zotu915	0.00355745	0.0060221	0.0015959	0.0233404	0.0232515	0.0403033	Bacteria;Gemmatimonadota;BD2-11 terrestrial group;NA;NA;NA
173	Zotu558	0	0.00060221	0	0.0316068	0.0318632	0.0335861	Bacteria;Acidobacteriota;Acidobacteriae;PAUC26f;NA;NA
174	Zotu1643	0.0367603	0.00662431	0.0398975	0.0116702	0.0025835	0	Bacteria;Gemmatimonadota;BD2-11 terrestrial group;NA;NA;NA
175	Zotu1718	0.0480256	0.00843094	0.0303221	0.00778013	0.000430583	0.00223907	Bacteria;Gemmatimonadota;BD2-11 terrestrial group;NA;NA;NA
176	Zotu943	0.00177873	0.00060221	0.000797951	0.0257717	0.0288491	0.0388106	Bacteria;Acidobacteriota;Vicinamibacteria;Vicinamibacterales;uncultured;NA
177	Zotu1544	0	0	0	0.0559197	0.0391831	0.000746358	Bacteria;Chloroflexi;Dehalococcoidia;SAR202 clade;NA;NA
178	Zotu1725	0	0	0	0	0	0.0955338	Bacteria;Spirochaetota;Spirochaetia;Spirochaetales;Spirochaetaceae;uncultured
179	Zotu1818	0	0.00120442	0.0925623	0.000972517	0.000430583	0	Bacteria;Chloroflexi;Dehalococcoidia;SAR202 clade;NA;NA
180	Zotu324	0	0	0	0.028203	0.0542535	0.0111954	Bacteria;Chloroflexi;Dehalococcoidia;SAR202 clade;NA;NA
181	Zotu1771	0.0284596	0.0264972	0.0367057	0	0	0.000746358	Bacteria;Chloroflexi;Dehalococcoidia;S085;NA;NA
182	Zotu669	0.000592909	0.00120442	0.00239385	0.0335518	0.0288491	0.0246298	Bacteria;Acidobacteriota;Vicinamibacteria;Vicinamibacterales;uncultured;NA
183	Zotu1843	0.0308313	0.045768	0.0143631	0	0	0	Bacteria;PAUC34f;PAUC34f_unidentified;NA;NA;NA
184	Zotu1200	0.00237164	0	0.0015959	0.0505709	0.0340161	0.00149272	Bacteria;Acidobacteriota;Vicinamibacteria;Vicinamibacterales;uncultured;NA
185	Zotu1749	0.0758923	0.00180663	0.0111713	0	0	0	Bacteria;PAUC34f;PAUC34f_unidentified;NA;NA;NA
186	Zotu622	0.00533618	0.00180663	0.0031918	0.0335518	0.0327243	0.0119417	Bacteria;Acidobacteriota;Subgroup 21;NA;NA;NA
187	Zotu1557	0.0314242	0.0270995	0.0295242	0	0	0	Bacteria;Chloroflexi;TK17;NA;NA;NA
188	Zotu1733	0	0	0	0.0247992	0.0288491	0.0343325	Bacteria;Bacteria_unidentified;Bacteria_unidentified;NA;NA;NA
189	Zotu1853	0.0343887	0.0319171	0.0215447	0	0	0	Bacteria;Proteobacteria;Alphaproteobacteria;NA;NA;NA
190	Zotu91	0.00889363	0.0475746	0.0295242	0	0.000861167	0	Bacteria;Entotheonellaeota;Entotheonellia;Entotheonellales;Entotheonellaceae;NA
191	Zotu1737	0	0.00120442	0.00398975	0.0325793	0.0249738	0.0238834	Bacteria;Chloroflexi;Dehalococcoidia;SAR202 clade;NA;NA
192	Zotu1674	0.000592909	0.00060221	0	0.0257717	0.0271268	0.0320934	Bacteria;Chloroflexi;Chloroflexi_unidentified;NA;NA;NA
193	Zotu956	0.00118582	0.00120442	0	0.0379282	0.0297103	0.0141808	Bacteria;Chloroflexi;Dehalococcoidia;SAR202 clade;NA;NA
194	Zotu422	0.000592909	0.00120442	0.00239385	0.0126427	0.00947284	0.0567232	Bacteria;Acidobacteriota;Vicinamibacteria;Subgroup 9;NA;NA
195	Zotu586	0	0	0	0.0398732	0.0391831	0.00373179	Bacteria;Chloroflexi;Dehalococcoidia;SAR202 clade;NA;NA
196	Zotu1795	0.00296454	0	0	0.0345243	0.0185151	0.0261225	Bacteria;Chloroflexi;Dehalococcoidia;SAR202 clade;NA;NA
197	Zotu1252	0.0213447	0.0198729	0.0398975	0	0	0	Bacteria;Chloroflexi;TK10;NA;NA;NA
198	Zotu1817	0.0219376	0.0379392	0.0183529	0.000486258	0.000861167	0.00149272	Bacteria;Chloroflexi;TK17;NA;NA;NA
199	Zotu2398	0.0355745	0.0156575	0.0295242	0	0	0	Bacteria;Bacteria_unidentified;Bacteria_unidentified;NA;NA;NA
200	Zotu1931	0.0207518	0.00240884	0.0558566	0	0	0	Bacteria;PAUC34f;PAUC34f_unidentified;NA;NA;NA
201	Zotu769	0	0.00060221	0.00239385	0.0111839	0.0335855	0.0306007	Bacteria;Chloroflexi;Dehalococcoidia;SAR202 clade;NA;NA
202	Zotu1893	0.0355745	0.0234862	0.015959	0.00194503	0	0.000746358	Bacteria;Chloroflexi;Dehalococcoidia;SAR202 clade;NA;NA
203	Zotu1789	0.00474327	0.0548011	0.0175549	0	0	0	Bacteria;Gemmatimonadota;BD2-11 terrestrial group;NA;NA;NA
204	Zotu1977	0.0154156	0.0325193	0.0191508	0.00389007	0.00301408	0.00298543	Bacteria;Spirochaetota;Spirochaetia;Spirochaetales;Spirochaetaceae;Spirochaeta
205	Zotu685	0.0243093	0.0168619	0.031918	0.00145878	0.00215292	0	Bacteria;Chloroflexi;Dehalococcoidia;SAR202 clade;NA;NA
206	Zotu1621	0	0	0	0.0320931	0.0443501	0	Bacteria;PAUC34f;PAUC34f_unidentified;NA;NA;NA
207	Zotu1278	0.00177873	0.00481768	0.00239385	0.0141015	0.0245433	0.0276152	Bacteria;Proteobacteria;Alphaproteobacteria;Puniceispirillales;EF100-94H03;NA
208	Zotu1772	0	0	0.00239385	0.0335518	0.0189457	0.0201517	Bacteria;Chloroflexi;JG30-KF-CM66;NA;NA;NA
209	Zotu1819	0	0	0	0.0228541	0.0249738	0.0261225	Bacteria;Acidobacteriota;Vicinamibacteria;Vicinamibacterales;Vicinamibacteraceae;NA
210	Zotu1908	0.0385391	0.0168619	0.0183529	0	0	0	Bacteria;Proteobacteria;Gammaproteobacteria;pItb-vmat-80;NA;NA
211	Zotu133	0.019566	0.00361326	0.0454832	0.00389007	0.000430583	0	Bacteria;Actinobacteriota;Acidimicrobiia;Microtrichales;Microtrichaceae;Sva0996 marine group
212	Zotu2005	0.0213447	0.0186685	0.032716	0	0	0	Bacteria;Chloroflexi;Dehalococcoidia;SAR202 clade;NA;NA
213	Zotu1960	0.0420965	0.00421547	0.0255344	0	0	0	Bacteria;Chloroflexi;Dehalococcoidia;SAR202 clade;NA;NA
214	Zotu1883	0.0450611	0.0156575	0.0103734	0	0	0	Bacteria;Gemmatimonadota;BD2-11 terrestrial group;NA;NA;NA
215	Zotu1389	0.000592909	0	0	0.0252854	0.031002	0.0134344	Bacteria;Chloroflexi;Dehalococcoidia;SAR202 clade;NA;NA
216	Zotu209	0.0142298	0.0313149	0.0239385	0.000486258	0	0	Bacteria;Proteobacteria;Gammaproteobacteria;Nitrosococcales;Nitrosococcaceae;NA
217	Zotu718	0	0	0	0.0359831	0.0189457	0.0149272	Bacteria;Acidobacteriota;Vicinamibacteria;Vicinamibacterales;uncultured;NA
218	Zotu370	0.00237164	0.00421547	0.00239385	0.0325793	0.0236821	0.00447815	Bacteria;Chloroflexi;Dehalococcoidia;SAR202 clade;NA;NA
219	Zotu503	0	0	0	0.0194503	0.036169	0.0126881	Bacteria;Chloroflexi;Dehalococcoidia;SAR202 clade;NA;NA
220	Zotu392	0.000592909	0	0	0.0160465	0.0279879	0.0231371	Bacteria;Actinobacteriota;Acidimicrobiia;Microtrichales;Microtrichaceae;Sva0996 marine group
221	Zotu1944	0.0171944	0.0156575	0.0231406	0.00778013	0.00301408	0	Bacteria;Gemmatimonadota;Gemmatimonadetes;Gemmatimonadales;Gemmatimonadaceae;uncultured
222	Zotu2099	0.0314242	0.0138508	0.0207467	0	0	0	Bacteria;Proteobacteria;Alphaproteobacteria;Rhodobacterales;Rhodobacteraceae;NA
223	Zotu676	0	0	0	0.0247992	0.0228209	0.0179126	Bacteria;Acidobacteriota;Vicinamibacteria;Vicinamibacterales;uncultured;NA
224	Zotu1907	0.0349816	0.0204751	0.00957541	0	0	0	Bacteria;NB1-j;NB1-j_unidentified;NA;NA;NA
225	Zotu955	0.00118582	0.00060221	0.00478771	0.0184778	0.0189457	0.020898	Bacteria;Actinobacteriota;Acidimicrobiia;Actinomarinales;uncultured;NA
226	Zotu530	0	0.00120442	0.000797951	0.013129	0.00430583	0.0432888	Bacteria;Chloroflexi;Dehalococcoidia;S085;NA;NA
227	Zotu1831	0.00118582	0	0	0.0320931	0.0172233	0.0111954	Bacteria;Acidobacteriota;Vicinamibacteria;Vicinamibacterales;uncultured;NA
228	Zotu599	0	0	0	0.0340381	0.0262656	0.000746358	Bacteria;Chloroflexi;Dehalococcoidia;SAR202 clade;NA;NA
229	Zotu1972	0.0171944	0.0102376	0.031918	0	0.000430583	0	Bacteria;Gemmatimonadota;BD2-11 terrestrial group;NA;NA;NA
230	Zotu1935	0	0.00180663	0.000797951	0.0238267	0.0249738	0.00820994	Bacteria;Acidobacteriota;Vicinamibacteria;Vicinamibacterales;uncultured;NA
231	Zotu1006	0	0.00060221	0.000797951	0.0243129	0.0172233	0.0164199	Bacteria;Acidobacteriota;Vicinamibacteria;Subgroup 17;NA;NA
232	Zotu86	0.000592909	0	0	0.0247992	0.0163622	0.0171662	Bacteria;Proteobacteria;Gammaproteobacteria;Nitrosococcales;Nitrosococcaceae;NA
233	Zotu2100	0.0166014	0.0138508	0.0151611	0.00632136	0.0025835	0.00298543	Bacteria;Proteobacteria;Alphaproteobacteria;NA;NA;NA
234	Zotu2199	0	0.00963536	0.0446852	0.00194503	0.000430583	0.000746358	Bacteria;Chloroflexi;Anaerolineae;SBR1031;A4b;NA
235	Zotu1161	0	0	0	0.0184778	0.0142093	0.0246298	Bacteria;Chloroflexi;Chloroflexi_unidentified;NA;NA;NA
236	Zotu1108	0.00355745	0.00421547	0.000797951	0.0194503	0.0111952	0.0179126	Bacteria;Gemmatimonadota;BD2-11 terrestrial group;NA;NA;NA
237	Zotu2024	0.0213447	0.0162597	0.0111713	0.00389007	0.00430583	0	Bacteria;Chloroflexi;Dehalococcoidia;SAR202 clade;NA;NA
238	Zotu2011	0.0219376	0.0186685	0.015959	0	0	0	Bacteria;Spirochaetota;Spirochaetia;Spirochaetales;Spirochaetaceae;Spirochaeta
239	Zotu1894	0	0	0	0.0325793	0.0137787	0.00895629	Bacteria;Acidobacteriota;Vicinamibacteria;Vicinamibacterales;uncultured;NA
240	Zotu2171	0.0219376	0.011442	0.0199488	0	0.000861167	0.000746358	Bacteria;Acidobacteriota;Vicinamibacteria;Vicinamibacterales;uncultured;NA
241	Zotu1966	0	0	0.000797951	0.026258	0.0236821	0.00298543	Bacteria;Acidobacteriota;Vicinamibacteria;Vicinamibacterales;uncultured;NA
242	Zotu1932	0.00237164	0.00060221	0	0.013129	0.0219598	0.0149272	Bacteria;Proteobacteria;Gammaproteobacteria;AT-s2-59;NA;NA
243	Zotu1504	0	0	0	0.0194503	0.0228209	0.010449	Bacteria;Chloroflexi;Dehalococcoidia;SAR202 clade;NA;NA
244	Zotu1130	0.0112653	0.00662431	0.031918	0.00194503	0.000430583	0	Bacteria;Chloroflexi;Chloroflexi_unidentified;NA;NA;NA
245	Zotu732	0	0	0	0.0126427	0.020668	0.0186589	Bacteria;Gemmatimonadota;BD2-11 terrestrial group;NA;NA;NA
246	Zotu1867	0.00296454	0	0.0015959	0.0194503	0.0146398	0.0126881	Bacteria;Chloroflexi;Dehalococcoidia;SAR202 clade;NA;NA
247	Zotu817	0	0	0	0.0505709	0	0	Bacteria;Schekmanbacteria;Schekmanbacteria_unidentified;NA;NA;NA
248	Zotu1085	0	0	0	0.0223679	0.0150704	0.0126881	Bacteria;Chloroflexi;TK17;NA;NA;NA
249	Zotu2213	0.0207518	0.00963536	0.0103734	0.00486258	0.00301408	0	Bacteria;Chloroflexi;Dehalococcoidia;SAR202 clade;NA;NA
250	Zotu2300	0.0171944	0.00541989	0.0255344	0	0.000430583	0	Bacteria;Chloroflexi;Dehalococcoidia;SAR202 clade;NA;NA
251	Zotu632	0	0	0	0.0252854	0.0223903	0.000746358	Bacteria;Acidobacteriota;Subgroup 21;NA;NA;NA
252	Zotu2036	0	0	0	0.0121565	0.015501	0.0201517	Bacteria;Acidobacteriota;Vicinamibacteria;Vicinamibacterales;Vicinamibacteraceae;NA
253	Zotu2186	0.013044	0.00120442	0.0335139	0	0	0	Bacteria;Proteobacteria;Gammaproteobacteria;JTB23;NA;NA
254	Zotu2060	0	0	0	0.0418182	0.005167	0	Bacteria;Acidobacteriota;Vicinamibacteria;Vicinamibacterales;uncultured;NA
255	Zotu2008	0	0	0	0.0238267	0.0180845	0.00223907	Bacteria;Chloroflexi;Dehalococcoidia;SAR202 clade;NA;NA
256	Zotu1994	0	0	0	0.0223679	0.0146398	0.00671722	Bacteria;Gemmatimonadota;BD2-11 terrestrial group;NA;NA;NA
257	Zotu2052	0	0	0	0.0291755	0.010334	0.00149272	Bacteria;Acidobacteriota;Vicinamibacteria;Vicinamibacterales;uncultured;NA
258	Zotu2266	0	0	0	0.0223679	0.0185151	0	Bacteria;Chloroflexi;Dehalococcoidia;SAR202 clade;NA;NA
259	Zotu249	0.0148227	0.00963536	0.00877746	0.00486258	0.00129175	0.000746358	Bacteria;PAUC34f;PAUC34f_unidentified;NA;NA;NA
260	Zotu2170	0.0231234	0.00662431	0.00478771	0.00389007	0.000430583	0.000746358	Bacteria;Proteobacteria;Alphaproteobacteria;Puniceispirillales;EF100-94H03;NA
261	Zotu1582	0	0	0	0.0155603	0.0146398	0.00895629	Bacteria;Chloroflexi;Chloroflexi_unidentified;NA;NA;NA
262	Zotu401	0	0	0	0.0106977	0.0176539	0.010449	Bacteria;Proteobacteria;Alphaproteobacteria;Rhodospirillales;Magnetospiraceae;Magnetospira
263	Zotu1824	0	0	0	0.0204229	0.0172233	0.000746358	Bacteria;PAUC34f;PAUC34f_unidentified;NA;NA;NA
264	Zotu2298	0	0.00301105	0	0.00972517	0.005167	0.0194053	Bacteria;Proteobacteria;Alphaproteobacteria;NA;NA;NA
265	Zotu2112	0.000592909	0	0.0015959	0.0141015	0.0189457	0.00149272	Bacteria;Actinobacteriota;Acidimicrobiia;Actinomarinales;uncultured;NA
266	Zotu2418	0.0171944	0.00361326	0.0143631	0	0	0.00149272	Bacteria;Bdellovibrionota;Bdellovibrionia;Bdellovibrionales;Bdellovibrionaceae;Bdellovibrio
267	Zotu916	0	0	0	0.0252854	0.010334	0.000746358	Bacteria;Acidobacteriota;Acidobacteriae;Subgroup 2;NA;NA
268	Zotu1934	0	0	0	0.0189641	0.0163622	0.000746358	Bacteria;Chloroflexi;JG30-KF-CM66;NA;NA;NA
269	Zotu2175	0	0	0.000797951	0.0277167	0.000861167	0.00597086	Bacteria;Bdellovibrionota;Bdellovibrionia;Bdellovibrionales;Bdellovibrionaceae;Bdellovibrio
270	Zotu1135	0.00118582	0.00180663	0.000797951	0.0155603	0.00947284	0.00597086	Bacteria;Proteobacteria;Alphaproteobacteria;Rhodospirillales;Rhodospirillaceae;uncultured
271	Zotu721	0	0	0	0.0243129	0.00947284	0.000746358	Bacteria;Chloroflexi;Chloroflexi_unidentified;NA;NA;NA
272	Zotu2629	0.0154156	0.00782873	0.0103734	0	0	0	Bacteria;Acidobacteriota;Subgroup 21;NA;NA;NA
273	Zotu1341	0	0	0	0.0184778	0.0142093	0.000746358	Bacteria;Chloroflexi;Dehalococcoidia;SAR202 clade;NA;NA
274	Zotu2281	0	0	0	0.0175053	0.00904225	0.00671722	Bacteria;Gemmatimonadota;BD2-11 terrestrial group;NA;NA;NA
275	Zotu2226	0	0	0	0.0121565	0.0116258	0.00895629	Bacteria;Proteobacteria;Alphaproteobacteria;AT-s3-44;NA;NA
276	Zotu2216	0	0.00120442	0.000797951	0.0184778	0.0107646	0.00149272	Bacteria;PAUC34f;PAUC34f_unidentified;NA;NA;NA
277	Zotu1369	0	0	0	0.0116702	0.00904225	0.0119417	Bacteria;Chloroflexi;JG30-KF-CM66;NA;NA;NA
278	Zotu1982	0	0	0	0.0325793	0	0	Bacteria;Bdellovibrionota;Bdellovibrionia;Bdellovibrionales;Bdellovibrionaceae;Bdellovibrio
279	Zotu2348	0	0	0	0.0116702	0.00731992	0.0134344	Bacteria;Proteobacteria;Alphaproteobacteria;NA;NA;NA
280	Zotu364	0.00592909	0.00722652	0.0191508	0	0	0	Bacteria;Actinobacteriota;Acidimicrobiia;Microtrichales;Microtrichaceae;Sva0996 marine group
281	Zotu2148	0	0	0	0.0194503	0.00947284	0.00298543	Bacteria;Chloroflexi;JG30-KF-CM66;NA;NA;NA
282	Zotu1483	0	0.00060221	0.000797951	0.0175053	0.0077505	0.0052245	Bacteria;Chloroflexi;JG30-KF-CM66;NA;NA;NA
283	Zotu1872	0	0	0	0.015074	0.0133481	0.00298543	Bacteria;NB1-j;NB1-j_unidentified;NA;NA;NA
284	Zotu1352	0.00770781	0.0156575	0.00797951	0	0	0	Bacteria;Acidobacteriota;Subgroup 26;NA;NA;NA
285	Zotu2502	0.00355745	0.0204751	0.00718156	0	0	0	Bacteria;Calditrichota;Calditrichia;Calditrichales;Calditrichaceae;NA
286	Zotu2321	0	0	0	0.0223679	0.00818109	0	Bacteria;Acidobacteriota;Vicinamibacteria;Vicinamibacterales;uncultured;NA
287	Zotu2338	0	0	0.00239385	0.0141015	0.00559759	0.00820994	Bacteria;Acidobacteriota;Vicinamibacteria;Subgroup 17;NA;NA
288	Zotu911	0	0	0	0.0145878	0.010334	0.0052245	Bacteria;Proteobacteria;Alphaproteobacteria;Defluviicoccales;uncultured;NA
289	Zotu2267	0	0	0	0.00923891	0.020668	0	Bacteria;PAUC34f;PAUC34f_unidentified;NA;NA;NA
290	Zotu920	0	0.00240884	0	0.00875265	0.00301408	0.0156735	Bacteria;Chloroflexi;Dehalococcoidia;SAR202 clade;NA;NA
291	Zotu2227	0	0	0	0.0145878	0.00861167	0.00597086	Bacteria;Proteobacteria;Gammaproteobacteria;Nitrosococcales;Nitrosococcaceae;NA
292	Zotu254	0.00770781	0.0120442	0.00478771	0.00243129	0.000430583	0.000746358	Bacteria;Acidobacteriota;Vicinamibacteria;Vicinamibacterales;uncultured;NA
293	Zotu2742	0.00355745	0.00240884	0.0215447	0	0	0	Bacteria;Chloroflexi;Dehalococcoidia;SAR202 clade;NA;NA
294	Zotu1136	0	0	0	0.0126427	0.00688934	0.00746358	Bacteria;Chloroflexi;JG30-KF-CM66;NA;NA;NA
295	Zotu1129	0	0	0	0.00729388	0.00947284	0.00970265	Bacteria;Acidobacteriota;Vicinamibacteria;Vicinamibacterales;uncultured;NA
296	Zotu2320	0	0	0	0.015074	0.00387525	0.00746358	Bacteria;Chloroflexi;TK17;NA;NA;NA
297	Zotu925	0	0	0	0.0116702	0.0111952	0.00298543	Bacteria;Acidobacteriota;Acidobacteriae;NA;NA;NA
298	Zotu1061	0	0	0	0.0121565	0.00645875	0.00671722	Bacteria;Actinobacteriota;Acidimicrobiia;Actinomarinales;uncultured;NA
299	Zotu947	0	0	0	0.0165328	0.00387525	0.00447815	Bacteria;Chloroflexi;Dehalococcoidia;SAR202 clade;NA;NA
300	Zotu2081	0	0	0	0.0136152	0.00602817	0.0052245	Bacteria;Chloroflexi;Chloroflexi_unidentified;NA;NA;NA
301	Zotu1869	0	0	0	0.0121565	0.00430583	0.00820994	Bacteria;Chloroflexi;JG30-KF-CM66;NA;NA;NA
302	Zotu2369	0	0	0	0.0141015	0.00904225	0.00149272	Bacteria;Actinobacteriota;Thermoleophilia;Gaiellales;uncultured;NA
303	Zotu329	0	0.00120442	0.000797951	0.0116702	0.00559759	0.0052245	Bacteria;Proteobacteria;Alphaproteobacteria;Defluviicoccales;uncultured;NA
304	Zotu2786	0	0.0060221	0.0183529	0	0	0	Bacteria;Acidobacteriota;Vicinamibacteria;Vicinamibacterales;uncultured;NA
305	Zotu2085	0	0	0	0.0126427	0.00172233	0.00970265	Bacteria;Acidobacteriota;Vicinamibacteria;Subgroup 17;NA;NA
306	Zotu119	0.00770781	0.0102376	0.00558566	0.000486258	0	0	Bacteria;Proteobacteria;Alphaproteobacteria;Kiloniellales;Kiloniellaceae;uncultured
307	Zotu974	0	0	0	0.0145878	0.0077505	0.00149272	Bacteria;Acidobacteriota;Vicinamibacteria;Vicinamibacterales;uncultured;NA
308	Zotu2180	0	0	0	0.0238267	0	0	Bacteria;Bdellovibrionota;Bdellovibrionia;Bdellovibrionales;Bdellovibrionaceae;Bdellovibrio
309	Zotu2420	0	0	0	0.00826639	0.015501	0	Bacteria;Chloroflexi;Dehalococcoidia;SAR202 clade;NA;NA
310	Zotu178	0	0	0	0.00875265	0.00602817	0.00895629	Bacteria;Chloroflexi;Anaerolineae;Caldilineales;Caldilineaceae;uncultured
311	Zotu1197	0.000592909	0	0	0.00632136	0.00818109	0.00820994	Bacteria;Proteobacteria;Alphaproteobacteria;Rhodobacterales;Rhodobacteraceae;NA
312	Zotu389	0.00889363	0.00421547	0.00957541	0	0.000430583	0	Bacteria;Acidobacteriota;Vicinamibacteria;Vicinamibacterales;uncultured;NA
313	Zotu2482	0.000592909	0.00060221	0	0.00680762	0.00688934	0.00820994	Bacteria;Proteobacteria;Alphaproteobacteria;NA;NA;NA
314	Zotu457	0	0	0.000797951	0.00632136	0.00688934	0.00895629	Bacteria;Acidobacteriota;Vicinamibacteria;Vicinamibacterales;uncultured;NA
315	Zotu2744	0.006522	0.00481768	0.0111713	0	0	0	Bacteria;NB1-j;NB1-j_unidentified;NA;NA;NA
316	Zotu946	0	0	0	0.00729388	0.00473642	0.010449	Bacteria;Actinobacteriota;Thermoleophilia;Gaiellales;uncultured;NA
317	Zotu4031	0.00770781	0.00843094	0.00478771	0.000972517	0.000430583	0	Bacteria;Acidobacteriota;Vicinamibacteria;Vicinamibacterales;uncultured;NA
318	Zotu2625	0.00948654	0.00120442	0.0111713	0	0	0	Bacteria;Actinobacteriota;Thermoleophilia;Gaiellales;uncultured;NA
319	Zotu1687	0	0	0	0.0102114	0.0077505	0.00373179	Bacteria;Chloroflexi;Chloroflexi_unidentified;NA;NA;NA
320	Zotu2493	0	0	0	0.0209091	0	0	Bacteria;Patescibacteria;Saccharimonadia;Saccharimonadales;NA;NA
321	Zotu26	0.00770781	0.00541989	0.00638361	0.000972517	0	0	Bacteria;Acidobacteriota;Vicinamibacteria;Vicinamibacterales;uncultured;NA
322	Zotu442	0.000592909	0.00481768	0.0143631	0	0	0	Bacteria;Chloroflexi;TK10;NA;NA;NA
323	Zotu770	0	0.00060221	0	0.00923891	0.00602817	0.00373179	Bacteria;Proteobacteria;Alphaproteobacteria;AT-s3-44;NA;NA
324	Zotu1515	0.00118582	0	0	0.0058351	0.00430583	0.00820994	Bacteria;Proteobacteria;Alphaproteobacteria;NA;NA;NA
325	Zotu173	0	0	0	0.00875265	0.00645875	0.00373179	Bacteria;Acidobacteriota;Vicinamibacteria;Subgroup 9;NA;NA
326	Zotu2888	0.00533618	0.00782873	0.00558566	0	0	0	Bacteria;Proteobacteria;Alphaproteobacteria;Defluviicoccales;uncultured;NA
327	Zotu2555	0	0	0	0.0111839	0.00430583	0.00298543	Bacteria;Bacteria_unidentified;Bacteria_unidentified;NA;NA;NA
328	Zotu1717	0	0	0	0.00243129	0.00818109	0.00746358	Bacteria;Proteobacteria;Alphaproteobacteria;NA;NA;NA
329	Zotu1438	0.00237164	0.00060221	0.0143631	0	0.000430583	0	Bacteria;Gemmatimonadota;BD2-11 terrestrial group;NA;NA;NA
330	Zotu3123	0.00592909	0.00060221	0.0103734	0	0	0	Bacteria;Chloroflexi;Dehalococcoidia;SAR202 clade;NA;NA
331	Zotu2435	0	0	0	0.00632136	0	0.010449	Bacteria;Verrucomicrobiota;Verrucomicrobiae;Verrucomicrobiales;Rubritaleaceae;Roseibacillus
332	Zotu2897	0	0.00060221	0	0.00437633	0.0077505	0.00373179	Bacteria;Acidobacteriota;Vicinamibacteria;Subgroup 9;NA;NA
333	Zotu2650	0	0	0	0.0155603	0	0.000746358	Bacteria;Proteobacteria;Gammaproteobacteria;NA;NA;NA
334	Zotu2889	0.00415036	0.00240884	0.00957541	0	0	0	Bacteria;Chloroflexi;Dehalococcoidia;SAR202 clade;NA;NA
335	Zotu2658	0.00474327	0.00421547	0.00638361	0	0	0	Bacteria;Actinobacteriota;Acidimicrobiia;Actinomarinales;uncultured;NA
336	Zotu2098	0	0	0	0.00194503	0.00559759	0.00746358	Bacteria;Verrucomicrobiota;Verrucomicrobiae;Verrucomicrobiales;Rubritaleaceae;Luteolibacter
337	Zotu1137	0	0.00301105	0.0119693	0	0	0	Bacteria;Actinobacteriota;Acidimicrobiia;Actinomarinales;uncultured;NA
338	Zotu3697	0.00830072	0.00180663	0.00478771	0	0	0	Bacteria;Proteobacteria;Alphaproteobacteria;Rhodospirillales;Rhodospirillaceae;uncultured
339	Zotu2861	0	0	0	0.0058351	0.00602817	0.00298543	Bacteria;Actinobacteriota;Thermoleophilia;Gaiellales;uncultured;NA
340	Zotu3054	0	0	0	0.00194503	0.00645875	0.00597086	Bacteria;Acidobacteriota;Acidobacteriae;Subgroup 2;NA;NA
341	Zotu3573	0	0	0	0.0058351	0.005167	0.00298543	Bacteria;Bacteria_unidentified;Bacteria_unidentified;NA;NA;NA
342	Zotu3360	0	0	0	0.00194503	0.00301408	0.00895629	Bacteria;PAUC34f;PAUC34f_unidentified;NA;NA;NA
343	Zotu960	0	0	0	0.00486258	0.00129175	0.00671722	Bacteria;Acidobacteriota;Vicinamibacteria;Vicinamibacterales;Vicinamibacteraceae;NA
344	Zotu805	0	0.00060221	0	0.00340381	0.00430583	0.00447815	Bacteria;Chloroflexi;Dehalococcoidia;SAR202 clade;NA;NA
345	Zotu3250	0.0112653	0.00120442	0	0	0	0	Bacteria;Poribacteria;Poribacteria_unidentified;NA;NA;NA
346	Zotu3849	0.0124511	0	0	0	0	0	Bacteria;Acidobacteriota;Vicinamibacteria;Vicinamibacterales;uncultured;NA
347	Zotu2546	0	0	0	0.0121565	0	0	Bacteria;Bdellovibrionota;Bdellovibrionia;Bdellovibrionales;Bdellovibrionaceae;Bdellovibrio
348	Zotu1686	0	0	0	0.00486258	0.00688934	0	Bacteria;Patescibacteria;Saccharimonadia;Saccharimonadales;NA;NA
349	Zotu307	0.00118582	0.00120442	0.00877746	0	0	0	Bacteria;Verrucomicrobiota;Verrucomicrobiae;Opitutales;Puniceicoccaceae;Cerasicoccus
350	Zotu3052	0	0	0	0.00680762	0.00430583	0	Bacteria;Chloroflexi;Dehalococcoidia;SAR202 clade;NA;NA
351	Zotu3572	0	0	0	0.00680762	0.00344467	0.000746358	Bacteria;Acidobacteriota;Vicinamibacteria;Vicinamibacterales;uncultured;NA
352	Zotu1068	0	0	0	0.0058351	0.00344467	0.00149272	Bacteria;Gemmatimonadota;BD2-11 terrestrial group;NA;NA;NA
353	Zotu1351	0	0	0	0.00194503	0.00129175	0.00746358	Bacteria;Acidobacteriota;Acidobacteriae;PAUC26f;NA;NA
354	Zotu4197	0	0	0	0.000972517	0	0.00970265	Bacteria;Spirochaetota;Spirochaetia;Spirochaetales;Spirochaetaceae;uncultured
355	Zotu3555	0.0106724	0	0	0	0	0	Bacteria;Acidobacteriota;Vicinamibacteria;Vicinamibacterales;uncultured;NA
356	Zotu821	0	0	0	0.00389007	0.00301408	0.00373179	Bacteria;Chloroflexi;Dehalococcoidia;SAR202 clade;NA;NA
357	Zotu1549	0	0	0	0.00243129	0.005167	0.00298543	Bacteria;Actinobacteriota;Acidimicrobiia;Actinomarinales;uncultured;NA
358	Zotu2707	0.000592909	0	0	0.00632136	0.00129175	0.00223907	Bacteria;Gemmatimonadota;BD2-11 terrestrial group;NA;NA;NA
359	Zotu218	0.00118582	0.0060221	0.0031918	0	0	0	Bacteria;Chloroflexi;Dehalococcoidia;SAR202 clade;NA;NA
360	Zotu352	0	0	0	0.00875265	0.00129175	0	Bacteria;Acidobacteriota;Acidobacteriae;PAUC26f;NA;NA
361	Zotu1786	0	0	0	0.00778013	0	0.00149272	Bacteria;Bacteria_unidentified;Bacteria_unidentified;NA;NA;NA
362	Zotu3127	0	0	0	0.00340381	0.00430583	0.00149272	Bacteria;Bdellovibrionota;Bdellovibrionia;Bdellovibrionales;Bdellovibrionaceae;Bdellovibrio
363	Zotu681	0	0	0	0.00534884	0	0.00373179	Bacteria;Chloroflexi;Dehalococcoidia;SAR202 clade;NA;NA
364	Zotu3316	0	0	0	0.00729388	0	0.00149272	Bacteria;Verrucomicrobiota;Chlamydiae;Chlamydiales;Simkaniaceae;NA
365	Zotu3255	0	0	0	0.00729388	0.00129175	0	Bacteria;Bacteria_unidentified;Bacteria_unidentified;NA;NA;NA
366	Zotu2134	0	0	0	0.00437633	0.00344467	0.000746358	Bacteria;Proteobacteria;Alphaproteobacteria;NA;NA;NA
367	Zotu3414	0	0	0	0.00778013	0	0.000746358	Bacteria;Bdellovibrionota;Bdellovibrionia;Bdellovibrionales;Bdellovibrionaceae;Bdellovibrio
368	Zotu3361	0	0	0	0.00194503	0.00559759	0.000746358	Bacteria;Bacteria_unidentified;Bacteria_unidentified;NA;NA;NA
369	Zotu3315	0	0	0	0.00778013	0.000430583	0	Bacteria;Bdellovibrionota;Bdellovibrionia;Bdellovibrionales;Bdellovibrionaceae;Bdellovibrio
370	Zotu937	0.00118582	0.00662431	0	0	0	0	Bacteria;Cyanobacteria;Cyanobacteriia;Synechococcales;Cyanobiaceae;Synechococcus CC9902
371	Zotu1100	0	0	0	0.00437633	0.000430583	0.00298543	Bacteria;Proteobacteria;Alphaproteobacteria;Rhizobiales;Rhizobiales Incertae Sedis;Bauldia
372	Zotu595	0	0	0	0.00486258	0.0025835	0	Bacteria;Gemmatimonadota;BD2-11 terrestrial group;NA;NA;NA
373	Zotu1007	0	0	0	0.00291755	0	0.00447815	Bacteria;Actinobacteriota;Acidimicrobiia;Microtrichales;Microtrichaceae;Sva0996 marine group
374	Zotu1039	0.00177873	0.00240884	0.0031918	0	0	0	Bacteria;Acidobacteriota;Vicinamibacteria;Vicinamibacterales;uncultured;NA
375	Zotu2122	0	0	0	0.00534884	0.000861167	0.000746358	Bacteria;Bdellovibrionota;Bdellovibrionia;Bacteriovoracales;Bacteriovoracaceae;NA
376	Zotu977	0	0	0	0.00291755	0.00387525	0	Bacteria;Chloroflexi;Dehalococcoidia;SAR202 clade;NA;NA
377	Zotu556	0	0	0	0.00632136	0.000430583	0	Bacteria;Chloroflexi;Dehalococcoidia;SAR202 clade;NA;NA
378	Zotu4037	0.00355745	0.00060221	0.00239385	0	0	0	Bacteria;Poribacteria;Poribacteria_unidentified;NA;NA;NA
379	Zotu2212	0	0	0	0.00437633	0.00215292	0	Bacteria;Chloroflexi;Dehalococcoidia;SAR202 clade;NA;NA
380	Zotu3877	0	0	0	0.00243129	0.000861167	0.00298543	Bacteria;Margulisbacteria;Margulisbacteria_unidentified;NA;NA;NA
381	Zotu1310	0	0	0	0.00389007	0.00215292	0	Bacteria;Actinobacteriota;Acidimicrobiia;Actinomarinales;uncultured;NA
382	Zotu790	0	0	0	0.00291755	0.00301408	0	Bacteria;Chloroflexi;Dehalococcoidia;SAR202 clade;NA;NA
383	Zotu3448	0	0	0	0.000486258	0.005167	0	Bacteria;Bdellovibrionota;Bdellovibrionia;Bdellovibrionales;Bdellovibrionaceae;Bdellovibrio
384	Zotu1437	0	0	0	0.00145878	0.00344467	0.000746358	Bacteria;Patescibacteria;Saccharimonadia;Saccharimonadales;NA;NA
385	Zotu792	0	0	0	0.00243129	0.00172233	0.00149272	Bacteria;Acidobacteriota;Vicinamibacteria;Vicinamibacterales;Vicinamibacteraceae;NA
386	Zotu3438	0	0	0	0.00340381	0.00215292	0	Bacteria;Proteobacteria;Alphaproteobacteria;Defluviicoccales;uncultured;NA
387	Zotu3715	0	0	0	0.00194503	0.0025835	0.000746358	Bacteria;Acidobacteriota;Vicinamibacteria;Vicinamibacterales;Vicinamibacteraceae;NA
388	Zotu573	0.000592909	0.00301105	0.0015959	0	0	0	Bacteria;Proteobacteria;Alphaproteobacteria;Defluviicoccales;uncultured;NA
389	Zotu1564	0	0	0	0.00145878	0.00129175	0.00223907	Bacteria;Actinobacteriota;Acidimicrobiia;Actinomarinales;uncultured;NA
390	Zotu2196	0.00237164	0.00180663	0.000797951	0	0	0	Bacteria;Cyanobacteria;Cyanobacteriia;Synechococcales;Cyanobiaceae;Synechococcus CC9902
391	Zotu1417	0	0	0	0.000972517	0.00215292	0.00149272	Bacteria;Proteobacteria;Alphaproteobacteria;Defluviicoccales;uncultured;NA
392	Zotu1488	0	0	0	0.00145878	0.000861167	0.00223907	Bacteria;Proteobacteria;Alphaproteobacteria;NA;NA;NA
393	Zotu4023	0	0	0	0.00243129	0.00129175	0.000746358	Bacteria;Acidobacteriota;Thermoanaerobaculia;Thermoanaerobaculales;Thermoanaerobaculaceae;Subgroup 10
394	Zotu1822	0	0	0	0.00194503	0.00215292	0	Bacteria;Chloroflexi;Dehalococcoidia;SAR202 clade;NA;NA
395	Zotu1015	0.00237164	0.00060221	0.000797951	0	0	0	Bacteria;Actinobacteriota;Acidimicrobiia;Microtrichales;Microtrichaceae;Sva0996 marine group

## Sheet: PficNap
	OTU_ID	Pfic-11-nap22	Pfic-14-nap22	Pfic-15-nap22	Pfic-102-nap22	Pfic-103-nap22	Pfic-104-nap22	Pfic-105-nap22	Pfic-106-nap22	Taxonomy
1	Zotu17	19.0562	21.3358	19.2421	15.4666	0.00336406	3.0803	2.72323	1.5865	Archaea;Crenarchaeota;Nitrososphaeria;Nitrosopumilales;Nitrosopumilaceae;Candidatus Nitrosopumilus
2	Zotu12	1.24554	0.610129	0.32115	0.0152273	21.1667	1.5772	16.3394	1.04946	Archaea;Crenarchaeota;Nitrososphaeria;Nitrosopumilales;Nitrosopumilaceae;Candidatus Nitrosopumilus
3	Zotu13	0.00180252	0	0.00207194	0	0	15.4151	0.0041576	11.3086	Archaea;Crenarchaeota;Nitrososphaeria;Nitrosopumilales;Nitrosopumilaceae;NA
4	Zotu894	0	0.866757	1.28875	0.0282793	0.00168203	0.00604869	0.00138587	0	Bacteria;Chloroflexi;Anaerolineae;SBR1031;A4b;NA
5	Zotu571	0.00721007	0.0169952	0.0145036	0.00435066	0.0756913	0.00453652	0.433776	1.59573	Bacteria;Gemmatimonadota;BD2-11 terrestrial group;NA;NA;NA
6	Zotu473	0	0	0	0	1.86537	0.00907304	0.0997824	0	Bacteria;Verrucomicrobiota;Verrucomicrobiae;Verrucomicrobiales;Rubritaleaceae;Roseibacillus
7	Zotu267	0.00180252	0	0	0	0.494517	0.00151217	0.533559	0.829409	Bacteria;PAUC34f;PAUC34f_unidentified;NA;NA;NA
8	Zotu801	0	0	0	0	0	1.56207	0.00138587	0.00307759	Archaea;Nanoarchaeota;Nanoarchaeia;Woesearchaeales;SCGC AAA286-E23;NA
9	Zotu1021	0.360503	0.00169952	0.445467	0.565586	0	0	0	0	Bacteria;PAUC34f;PAUC34f_unidentified;NA;NA;NA
10	Zotu307	0.00180252	0.00339905	0.00414388	0.006526	0.842697	0.00756086	0.483668	0.00615517	Bacteria;Verrucomicrobiota;Verrucomicrobiae;Opitutales;Puniceicoccaceae;Cerasicoccus
11	Zotu803	0.290205	0.336506	0.520056	0.00870133	0.00504609	0.00907304	0.00277173	0.00153879	Bacteria;Nitrospinota;P9X2b3D02;NA;NA;NA
12	Zotu387	0	0	0	0	0.654309	0.00756086	0.381113	0	Bacteria;Acidobacteriota;Vicinamibacteria;Vicinamibacterales;uncultured;NA
13	Zotu1025	0.00360503	0.933039	0.00621581	0	0	0	0	0	Bacteria;Proteobacteria;Gammaproteobacteria;JTB23;NA;NA
14	Zotu671	0	0	0	0	0.297719	0.00151217	0.256385	0.147724	Bacteria;Chloroflexi;Dehalococcoidia;SAR202 clade;NA;NA
15	Zotu1186	0	0	0	0	0	0.609406	0	0.00153879	Bacteria;Bdellovibrionota;Bdellovibrionia;Bdellovibrionales;Bdellovibrionaceae;Bdellovibrio
16	Zotu653	0.0450629	0.00169952	0.468258	0.0848379	0	0	0.00138587	0	Bacteria;Chloroflexi;TK10;NA;NA;NA
17	Zotu1436	0.151411	0.241332	0.136748	0	0	0	0	0	Bacteria;Chloroflexi;Chloroflexi_unidentified;NA;NA;NA
18	Zotu426	0	0	0	0	0.154747	0.232875	0.0388043	0.0800172	Bacteria;Bacteroidota;Kapabacteria;Kapabacteriales;NA;NA
19	Zotu1303	0	0	0	0	0.193433	0.152729	0.0997824	0.00769396	Bacteria;Chloroflexi;Dehalococcoidia;SAR202 clade;NA;NA
20	Zotu2247	0.158621	0	0.00414388	0.00435066	0	0	0	0	Bacteria;Gemmatimonadota;BD2-11 terrestrial group;NA;NA;NA
21	Zotu1588	0	0.0577838	0.0911653	0.0174027	0	0	0	0	Bacteria;Poribacteria;Poribacteria_unidentified;NA;NA;NA
22	Zotu1234	0	0	0	0	0.114378	0	0.0235597	0.0123103	Bacteria;Actinobacteriota;Acidimicrobiia;Microtrichales;Microtrichaceae;Sva0996 marine group
23	Zotu1796	0.0198277	0.0611829	0.0580143	0.006526	0.00168203	0	0	0	Bacteria;Chloroflexi;Dehalococcoidia;SAR202 clade;NA;NA
24	Zotu451	0.0775082	0.0067981	0.0124316	0.0369806	0.00168203	0	0	0	Bacteria;Chloroflexi;Dehalococcoidia;SAR202 clade;NA;NA
25	Zotu987	0.00901258	0.0067981	0.0227913	0.00870133	0	0	0	0	Bacteria;Gemmatimonadota;BD2-11 terrestrial group;NA;NA;NA
26	Zotu1220	0.00180252	0.00339905	0.0310791	0.00435066	0	0	0	0	Bacteria;Chloroflexi;Chloroflexi_unidentified;NA;NA;NA
27	Zotu150	0.00180252	0.00339905	0.0103597	0.006526	0	0	0	0	Bacteria;Proteobacteria;Gammaproteobacteria;JTB23;NA;NA
28	Zotu240	0.00901258	0.00509857	0.00207194	0.00435066	0	0	0	0	Bacteria;Chloroflexi;Dehalococcoidia;SAR202 clade;NA;NA

## Sheet: PficEsc
	OTU_ID	Pfic-1-esc22	Pfic-10-esc22	Pfic-11-esc22	Pfic-13-esc22	Pfic-14-esc22	Pfic-15-esc22	Pfic-16-esc22	Pfic-2-esc22	Pfic-3-esc22	Pfic-4-esc22	Pfic-5-esc22	Pfic-6-esc22	Pfic-7-esc22	Pfic-8-esc22	Pfic-9-esc22	Taxonomy
1	Zotu464	0.243309	0	0	0	0	0	0	0	0	0	0	0	0	0	0	Bacteria;Acidobacteriota;Vicinamibacteria;Subgroup 9;NA;NA
2	Zotu2705	0.00206194	0.0365547	0.0694968	0	0	0	0.00342947	0	0	0	0	0	0	0	0	Bacteria;Chloroflexi;Dehalococcoidia;SAR202 clade;NA;NA
3	Zotu1431	0	0	0	0	0	0	0	0	0	0	0.0844369	0	0	0	0	Bacteria;Bdellovibrionota;Oligoflexia;Oligoflexales;uncultured;NA
4	Zotu3357	0.0164955	0.00304623	0.00595687	0.00150889	0	0	0	0	0	0.00368718	0.0488845	0	0	0	0	Bacteria;Bdellovibrionota;Bdellovibrionia;Bdellovibrionales;Bdellovibrionaceae;Bdellovibrio

## Sheet: CreniBL
	OTU_ID	Ch1-20	Ch10-20	Ch12-20	Ch13-20	Ch16-20	Ch2-20	Ch3-20	Ch4-20	Ch5-20	Ch6-20	Ch7-20	Ch8-20	Ch9-20	Ch1-21	Ch2-21	Ch3-21	Ch8-21	Ch9-21	Ch10-21	Ch11-21	Ch12-21	Ch13-21	Ch14-21	Ch16-21	Ch20-21	Ch21-21	Ch23-21	Ch24-21	Ch26-21	Ch28-21	Ch29-21	Ch30-21	Ch31-21	Ch32-21	Ch33-21	Ch34-21	Ch35-21	Taxonomy
1	Zotu1283	0	0.00284414	0	0	0	0	0	0	0	0	0	0	0	0	0.226622	0	0.159393	0.0155069	0.0618429	0.00749457	0	0	0.0119883	0	0	0	0	0	0	0.00149007	0	0	0	0	0	0	0.0899223	Bacteria;Bdellovibrionota;Bdellovibrionia;Bdellovibrionales;Bdellovibrionaceae;Bdellovibrio
2	Zotu2095	0	0	0	0	0	0	0	0	0	0	0	0	0	0	0.113311	0	0.00861586	0.162822	0.0971817	0	0.0072873	0	0	0	0	0	0	0	0	0	0	0	0	0.00271665	0	0.00340553	0.00642302	Bacteria;Verrucomicrobiota;Chlamydiae;Chlamydiales;Simkaniaceae;uncultured

## Sheet: CreniNap
	OTU_ID	Cren-109-nap22	Cren-110-nap22	Cren-111-nap22	Cren-112-nap22	Cren-113-nap22	Cren-144-nap22	Cren-146-nap22	Cren-154-nap22	Cren-155-nap22	Cren-156-nap22	Cren-21-nap22	Cren-22-nap22	Cren-23-nap22	Cren-38-nap22	Cren-39-nap22	Cren-60-nap22	Cren-61-nap22	Cren-62-nap22	Cren-63-nap22	Cren-64-nap22	Cren-65-nap22	Taxonomy
1	Zotu113	0.680425	0.171741	0.447511	0.22887	1.18393	1.04976	1.07654	0.86901	0.897544	0.800321	0.559188	0.357523	0.636249	1.37196	1.60339	0.691354	0.35611	0.562793	1.12304	0.415097	0.972973	Bacteria;Proteobacteria;Gammaproteobacteria;Nitrosococcales;Nitrosococcaceae;AqS1
2	Zotu258	0.0968247	0.359405	0.261048	0.221487	0.07596	0.239811	0.355349	0.151513	0.284723	0.299072	0.113153	0.263977	0.0481486	0.0252249	0.0187458	0.0132443	0.041962	0.0555289	0.0760677	0.0124078	0.0012285	Bacteria;Proteobacteria;Alphaproteobacteria;Defluviicoccales;uncultured;NA
3	Zotu1329	0.0106109	0.00113736	0.00430299	0.00615241	0.00261931	0.0164576	0.00917876	0.0450783	0.0033366	0.0596281	0.00263148	0.0102515	0.00114639	0	0.0449899	0.00529773	0.0260845	0	0.0221288	0	0.0135135	Bacteria;Proteobacteria;Alphaproteobacteria;NA;NA;NA
4	Zotu12	0	0.00796151	0.00717165	0.0110743	0.00654827	0.0164576	0.00393376	0.0100174	0.0122342	0.0437894	0.024999	0.0140959	0.0137567	0.00420415	0.0212452	0.0145688	0.0113411	0.0210109	0.0110644	0.00902385	0.0135135	Archaea;Crenarchaeota;Nitrososphaeria;Nitrosopumilales;Nitrosopumilaceae;Candidatus Nitrosopumilus
5	Zotu1821	0	0	0	0	0	0.00587772	0.0026225	0.00375653	0.0689563	0.00186338	0	0	0	0	0	0	0	0	0.00138305	0	0	Bacteria;Proteobacteria;Gammaproteobacteria;Alteromonadales;Alteromonadaceae;Alteromonas

## Sheet: GhenDeep
	OTU_ID	VST-022TVG-002B-119	VST-022TVG-009B-120	VST-028TVG-008B-129	VST-041TVG-003B-121	VST-046TVG-008B-125	VST-063TVG-004B-123	VST-072TVG-006B-136	VST-072TVG-007B-137	VST-086TVG-011B-141	Taxonomy
1	Zotu46	0.180371	0.168346	0.08315	0.012591	0.292271	0.0695299	0.439158	0.379709	0.00200799	Bacteria;Dadabacteria;Dadabacteriia;Dadabacteriales;NA;NA
2	Zotu173	0.0127321	0.00776981	0.00804678	0.0151092	0.00966184	0.00356563	0.252038	0.226899	0.00200799	Bacteria;Acidobacteriota;Vicinamibacteria;Subgroup 9;NA;NA
3	Zotu502	0	0	0	0	0	0	0.080194	0.0115765	0	Bacteria;Proteobacteria;Gammaproteobacteria;JTB23;NA;NA
4	Zotu1064	0	0	0	0	0	0	0.0362782	0.0532518	0	Bacteria;Acidobacteriota;Subgroup 21;NA;NA;NA
5	Zotu516	0	0	0	0	0.0289855	0	0.0534627	0.00694589	0	Bacteria;Acidobacteriota;Subgroup 21;NA;NA;NA

## Sheet: GhenShallow
	OTU_ID	VST-032TVG-002B-105	VST-032TVG-006B-106	VST-080TVG-003B-112	VST-080TVG-008B-113	VST-080TVG-018B-111	Taxonomy
1	Zotu56	0.264086	0.708616	0.766122	0.267943	0.291102	Archaea;Crenarchaeota;Nitrososphaeria;Nitrosopumilales;Nitrosopumilaceae;Candidatus Nitrosopumilus
2	Zotu652	0.137591	0.0299091	0.0301623	0.14056	0.102279	Bacteria;Acidobacteriota;Vicinamibacteria;Vicinamibacterales;uncultured;NA
3	Zotu970	0.0665764	0.0115035	0.0120649	0.0636915	0.068186	Bacteria;Actinobacteriota;Acidimicrobiia;Microtrichales;Microtrichaceae;Sva0996 marine group
4	Zotu1136	0.0643572	0.0207063	0.00301623	0.0614952	0.0629409	Bacteria;Chloroflexi;JG30-KF-CM66;NA;NA;NA
5	Zotu557	0.0466035	0.00920281	0	0.0417289	0.0524508	Bacteria;Chloroflexi;Dehalococcoidia;SAR202 clade;NA;NA
6	Zotu1242	0.0532611	0.00920281	0	0.0285513	0.0472057	Bacteria;Chloroflexi;JG30-KF-CM66;NA;NA;NA
7	Zotu996	0.0288498	0	0	0.0263551	0.0209803	Bacteria;Acidobacteriota;Vicinamibacteria;Vicinamibacterales;uncultured;NA

## Sheet: Topsentia
	OTU_ID	Top-DR-38	Top-DR4-39	Top-DR4-40	Top-DR4-41	Top-DR4-43	Taxonomy
1	Zotu1188	0.0995081	0.117915	0.231758	0.0595364	0.336117	Bacteria;Proteobacteria;Alphaproteobacteria;NA;NA;NA
2	Zotu1312	0.0392426	0.0291476	0.2559	0.101708	0.183337	Bacteria;Proteobacteria;Alphaproteobacteria;NA;NA;NA
3	Zotu1297	0.0154167	0.0649196	0.307804	0.0148841	0.113494	Bacteria;Proteobacteria;Alphaproteobacteria;NA;NA;NA
4	Zotu1711	0.0168183	0.0105991	0.140021	0.00248068	0.12368	Bacteria;Proteobacteria;Gammaproteobacteria;Burkholderiales;NA;NA
5	Zotu1803	0	0	0.243829	0.00124034	0.0160056	Bacteria;Proteobacteria;Alphaproteobacteria;NA;NA;NA
6	Zotu1903	0.0140152	0.0304725	0.0784598	0.0136437	0.0596572	Bacteria;Proteobacteria;Gammaproteobacteria;NA;NA;NA
7	Zotu2248	0.0126137	0.00662445	0.065182	0.00372102	0.0218258	Bacteria;Verrucomicrobiota;Lentisphaeria;Lentisphaerales;Lentisphaeraceae;Lentisphaera
8	Zotu2898	0.00981065	0.0145738	0.0289698	0.00868239	0.0407415	Bacteria;Proteobacteria;Alphaproteobacteria;NA;NA;NA
9	Zotu2077	0.0308335	0.0198733	0.00120707	0.0310085	0.00582021	Bacteria;Marinimicrobia (SAR406 clade);Marinimicrobia (SAR406 clade)_unidentified;NA;NA;NA
10	Zotu3101	0.00420457	0.00662445	0.0446617	0.00744205	0.0247359	Bacteria;Proteobacteria;Alphaproteobacteria;Rhizobiales;NA;NA
11	Zotu2730	0	0	0	0.00248068	0.081483	Bacteria;Proteobacteria;Alphaproteobacteria;Tistrellales;Geminicoccaceae;uncultured
12	Zotu2618	0.00140152	0.00132489	0.0362122	0.0124034	0.0232809	Bacteria;Patescibacteria;Parcubacteria;Candidatus Kaiserbacteria;NA;NA
13	Zotu3795	0	0	0.00120707	0	0.0567471	Bacteria;Proteobacteria;Alphaproteobacteria;Kiloniellales;Kiloniellaceae;uncultured
14	Zotu3794	0	0	0	0.00124034	0.055292	Bacteria;Bacteroidota;Bacteroidia;Cytophagales;Cyclobacteriaceae;uncultured
15	Zotu3194	0.00140152	0	0.0241415	0.00124034	0.0218258	Bacteria;Patescibacteria;Parcubacteria;Candidatus Kaiserbacteria;NA;NA
16	Zotu59	0.00140152	0.00529956	0.0265556	0.00248068	0.0101854	Bacteria;Proteobacteria;Gammaproteobacteria;UBA10353 marine group;NA;NA
17	Zotu2383	0	0.00132489	0	0.00124034	0.0392864	Bacteria;Dadabacteria;Dadabacteriia;Dadabacteriales;NA;NA
18	Zotu3161	0	0	0	0	0.0392864	Bacteria;Planctomycetota;Pla3 lineage;NA;NA;NA
19	Zotu4195	0	0	0.00844951	0	0.0305561	Bacteria;Nitrospirota;Nitrospiria;Nitrospirales;Nitrospiraceae;Nitrospira
20	Zotu3653	0	0	0	0	0.0349213	Bacteria;Proteobacteria;Alphaproteobacteria;Thalassobaculales;uncultured;NA
21	Zotu3793	0	0	0.0229344	0	0.0116404	Bacteria;Proteobacteria;Gammaproteobacteria;Burkholderiales;NA;NA
22	Zotu3796	0	0	0	0	0.0218258	Bacteria;Proteobacteria;Alphaproteobacteria;NA;NA;NA
23	Zotu777	0	0	0	0	0.0218258	Bacteria;Acidobacteriota;Vicinamibacteria;Subgroup 9;NA;NA
24	Zotu1639	0	0	0.00724244	0	0.0101854	Bacteria;Proteobacteria;Gammaproteobacteria;Nitrosococcales;Nitrosococcaceae;AqS1
25	Zotu4194	0	0	0.0132778	0	0.00145505	Bacteria;Bacteria_unidentified;Bacteria_unidentified;NA;NA;NA
