# Supplementary material for: The archaeal class Nitrososphaeria is a key component of the reproductive microbiome in sponges during gametogenesis
Source: mBio. 2025 May 1;16(6):e02019-24. doi: 10.1128/mbio.02019-24 (PMC12153309; doi:10.1128/mbio.02019-24)
Supplement: Tables S5 to S6 — Differentially abundant ZOTUs for G. macandrewii and P. ficiformis (Nap) [file mbio.02019-24-s0009.xlsx]

## Sheet: Table_S5
Table S5. Differentially abundant (DA) phyla detected for G. macandrewii Columns 2 and 3 represent number of ZOTUs. While columns 5 and 6 represent average relative abundances. The proportion of DA ZOTUs (column 4) and their contribution to the avgRA of each phylum (column 7) are shown. In Taxonomy column, A: Archaea, B: Bacteria.
Taxonomy (Phylum)	N. DA	N. Total ZOTUs	Prop.	AvgRA	AvgRA	Prop
	ZOTUs			DA	Total
A;Crenarchaeota	5	38	13.16	16.85	19.32	87.23
A;Nanoarchaeota	1	5	20	0.02	0.12	14.93
B;Acidobacteriota	86	285	30.18	3.23	16.95	19.07
B;Actinobacteriota	20	74	27.03	0.2	2.44	8.35
B;B_unidentified	12	24	50	0.33	0.96	34.5
B;Bdellovibrionota	10	44	22.73	0.03	0.1	30
B;Calditrichota	1	1	100	0.01	0.01	100
B;Chloroflexi	135	357	37.82	6.97	33.77	20.65
B;Cyanobacteria	2	4	50	0	0	77.97
B;Deinococcota	1	2	50	0.02	0.08	25.55
B;Entotheonellaeota	4	8	50	0.2	1.4	14.31
B;Gemmatimonadota	24	63	38.1	0.58	2.26	25.84
B;Margulisbacteria	1	1	100	0	0	100
B;Myxococcota	1	13	7.69	0.11	1.7	6.28
B;NB1-j	3	7	42.86	0.02	0.06	33.15
B;Nitrospinota	2	12	16.67	0.14	0.6	23.02
B;PAUC34f	15	28	53.57	0.7	3.18	21.91
B;Patescibacteria	4	23	17.39	0.03	0.12	22.25
B;Poribacteria	3	17	17.65	0.11	1.72	6.43
B;Proteobacteria	49	316	15.51	1.52	7.89	19.28
B;Schekmanbacteria	1	1	100	0.01	0.01	100
B;Spirochaetota	8	19	42.11	0.72	1.36	52.72
B;Verrucomicrobiota	7	23	30.43	0.1	0.4	25.59

## Sheet: Table_S6
Table S6. Differentially abundant (DA) phyla detected for P. ficiformis (Naples). Columns 2 and 3 represent number of ZOTUs. While columns 5 and 6 represent average relative abundances. The proportion of DA ZOTUs (column 4) and their contribution to the avgRA of each phylum (column 7) are shown. In Taxonomy column, A: Archaea, B: Bacteria.
Taxonomy (Phylum)	N. DA	N. Total ZOTUs	Prop.	AvgRA	AvgRA	Prop
	ZOTUs			DA	Total
A;Crenarchaeota	3	29	10.34	18.94	19.63	96.53
A;Nanoarchaeota	1	1	100	0.2	0.2	100
B;Acidobacteriota	1	86	1.16	0.13	14.68	0.89
B;Actinobacteriota	1	34	2.94	0.02	3.68	0.51
B;Bacteroidota	1	49	2.04	0.06	3.22	1.97
B;Bdellovibrionota	1	11	9.09	0.08	0.25	30.03
B;Chloroflexi	9	195	4.62	0.6	21.28	2.83
B;Gemmatimonadota	3	29	10.34	0.3	3.27	9.05
B;Nitrospinota	1	5	20	0.15	0.66	22.16
B;PAUC34f	2	21	9.52	0.4	3.58	11.29
B;Poribacteria	1	26	3.85	0.02	0.51	4.1
B;Proteobacteria	2	254	0.79	0.12	16.52	0.73
B;Verrucomicrobiota	2	17	11.76	0.42	1.71	24.35
