# Supplementary material for: The archaeal class Nitrososphaeria is a key component of the reproductive microbiome in sponges during gametogenesis
Source: mBio. 2025 May 1;16(6):e02019-24. doi: 10.1128/mbio.02019-24 (PMC12153309; doi:10.1128/mbio.02019-24)
Supplement: Table S7 — Differential gene expression in G. macandrewii [file mbio.02019-24-s0010.xlsx]

## Sheet: Gmacandrewi_v2_final.counts.mat
Table S7. Differential gene expression (DE) in G. macandrewii. Table showing the DE transcripts between reproductive and non-reproductive individuals in G. macandrewii with their corresponding gene annotations and their expression levels in each sample.							Expression_level_counts
Transcript_ID	sampleA	sampleB	logFC	logCPM	PValue	FDR	rsem_Gm_7	rsem_ROV_6_10	rsem_ROV_6_2	rsem_trawl_1	rsem_trawl_3	rsem_trawl_4	Description_BLAST_ID_swissprot_metazoa	Condition_DE
							Reproductive	Reproductive	Reproductive	Non-reproductive	Non-reproductive	Non-reproductive
TRINITY_DN137102_c9_g3	nothing	repro	-10783631369929	379185964444713	32.669	1.08356e+06	98191	78235	60607	0.000	0.000	0.000	---NA---	UpinRepro
TRINITY_DN138079_c3_g1	nothing	repro	-922006442819909	229257828958786	688691	1.14212e+09	19124	15437	48706	0.000	0.000	0.000	---NA---	UpinRepro
TRINITY_DN144736_c1_g1	nothing	repro	-11097735640818	409438067823771	820447	1.18316e+09	4747	13255	124043	0.000	0.000	0.000	---NA---	UpinRepro
TRINITY_DN135981_c2_g5	nothing	repro	-966258548774795	27178851886982	924045	1.27703e+09	22140	4618	3800	0.000	0.000	0.000	---NA---	UpinRepro
TRINITY_DN138436_c1_g3	nothing	repro	-105575171913501	356720741646953	1.30772e+06	1.66825e+09	20363	25106	197576	0.000	0.000	0.000	---NA---	UpinRepro
TRINITY_DN139463_c2_g6	nothing	repro	-682791766584136	687172820744176	1.37195e+06	1.68536e+09	17662	171239	229389	3555	0.461	0.564	---NA---	UpinRepro
TRINITY_DN143413_c6_g2	nothing	repro	-843352239192162	15762671978808	15691	1.79461e+09	4983	4728	3410	0.000	0.000	0.000	---NA---	UpinRepro
TRINITY_DN140339_c4_g2	nothing	repro	-879272544311691	189633846017675	1.9867e+06	2.1965e+09	5097	19726	16046	0.000	0.000	0.000	---NA---	UpinRepro
TRINITY_DN140491_c4_g3	nothing	repro	-663975698192757	222853727244305	1.03523e+07	7.6303e+09	54125	22999	42388	0.000	0.868	0.000	---NA---	UpinRepro
TRINITY_DN143440_c4_g2	nothing	repro	-560008828009103	348318917496288	1.51765e+07	0.000102729541867266	7724	27677	8145	0.000	0.096	0.315	---NA---	UpinRepro
TRINITY_DN132540_c0_g3	nothing	repro	-867168782277639	179433648581712	2.13582e+07	0.000131186640530377	15568	3003	11054	0.000	0.000	0.000	---NA---	UpinRepro
TRINITY_DN95077_c0_g1	nothing	repro	-907669768051955	216802717119936	2.4596e+07	0.00014561722194463	4842	4745	0.334	0.000	0.000	0.000	RCN1_HUMANReticulocalbin-1 OS=Homo sapiens OX=9606 GN=RCN1 PE=1 SV=1	UpinRepro
TRINITY_DN140958_c9_g6	nothing	repro	-656724241316173	21157293731118	2.57728e+07	0.00014561722194463	0.539	3680	2630	0.000	0.000	0.026	---NA---	UpinRepro
TRINITY_DN136030_c4_g4	nothing	repro	-962228188557922	266915891753101	2.80122e+07	0.000152313139344726	27150	5837	100944	0.000	0.000	0.000	---NA---	UpinRepro
TRINITY_DN136459_c4_g1	nothing	repro	-869875269062715	180824771236405	2.98529e+07	0.000159703597550484	1380	11994	5727	0.000	0.000	0.000	---NA---	UpinRepro
TRINITY_DN139688_c4_g8	nothing	repro	-758129619598354	474763929198898	4.28455e+07	0.000203014189908912	1704	6978	61052	0.135	0.000	0.105	---NA---	UpinRepro
TRINITY_DN133271_c8_g4	nothing	repro	-797638100608443	117363633719401	6.15506e+07	0.000278125122499957	7993	16579	4658	0.000	0.000	0.000	---NA---	UpinRepro
TRINITY_DN140392_c1_g1	nothing	repro	-802438091848698	121150851681415	6.20516e+07	0.000278125122499957	7367	9761	17751	0.000	0.000	0.000	---NA---	UpinRepro
TRINITY_DN138697_c1_g4	nothing	repro	-573619269543312	216070243308633	6.75509e+07	0.000298736952740609	20800	20360	66412	0.639	0.782	0.000	---NA---	UpinRepro
TRINITY_DN138881_c2_g4	nothing	repro	-71638424531401	272371448699574	8.12327e+07	0.000349912314194814	3225	3916	24403	0.000	0.150	0.000	---NA---	UpinRepro
TRINITY_DN141568_c3_g1	nothing	repro	-907231481557205	217315958898417	9.42617e+07	0.000389754332449511	51412	10260	1694	0.000	0.000	0.000	---NA---	UpinRepro
TRINITY_DN139010_c0_g2	nothing	repro	-822944043774792	138670554175195	9.82319e+07	0.000392548776313391	0.505	1920	2685	0.000	0.000	0.000	---NA---	UpinRepro
TRINITY_DN139284_c0_g1	nothing	repro	-467565135783561	298216916153599	1.15981e+08	0.000442169234110366	53681	28836	28548	0.269	0.450	1665	---NA---	UpinRepro
TRINITY_DN141592_c5_g1	nothing	repro	-619200573912382	173220842429458	1.18799e+08	0.000447765477447908	2094	2876	6741	0.179	0.000	0.000	---NA---	UpinRepro
TRINITY_DN138302_c1_g3	nothing	repro	-578592460650229	274913286698171	1.37693e+08	0.000491074000893873	1912	6665	15634	0.000	0.096	0.131	---NA---	UpinRepro
TRINITY_DN142357_c7_g2	nothing	repro	-876214151830421	186424331771248	1.41895e+08	0.000500676583796022	0.976	13018	6140	0.000	0.000	0.000	---NA---	UpinRepro
TRINITY_DN109804_c0_g1	nothing	repro	-864953099385925	176071412285105	1.82647e+08	0.000605805074016356	0.667	10886	6585	0.000	0.000	0.000	---NA---	UpinRepro
TRINITY_DN140655_c9_g2	nothing	repro	-101428796144778	316371397910197	2.15383e+08	0.000686907654307278	0.000	7114	4669	0.000	0.000	0.000	---NA---	UpinRepro
TRINITY_DN124593_c0_g2	nothing	repro	-840093979258199	153585945933229	2.24095e+08	0.0007078849079888	1199	6860	11199	0.000	0.000	0.000	---NA---	UpinRepro
TRINITY_DN122380_c0_g1	nothing	repro	-121245400415362	510839766133422	2.36407e+08	0.0007328163843225	1327	76704	0.045	0.000	0.000	0.000	---NA---	UpinRepro
TRINITY_DN135109_c12_g1	nothing	repro	-86419204594438	17490599485661	3.96326e+08	0.00107296791211219	5333	8340	85968	0.000	0.000	0.000	---NA---	UpinRepro
TRINITY_DN138581_c6_g1	nothing	repro	-788302698366622	108434937902334	3.97899e+08	0.00107296791211219	1367	6708	5271	0.000	0.000	0.000	---NA---	UpinRepro
TRINITY_DN133930_c0_g1	nothing	repro	-943757398562174	250056669272141	4.30795e+08	0.00112508776404817	3508	0.000	3688	0.000	0.000	0.000	---NA---	UpinRepro
TRINITY_DN139504_c6_g1	nothing	repro	-406784633503027	453721412218075	4.86112e+07	0.00124025829681339	20188	48122	8591	1548	0.911	0.800	H2AX_DANREHistone H2AX OS=Danio rerio OX=7955 GN=h2afx PE=2 SV=3	UpinRepro
TRINITY_DN131762_c1_g1	nothing	repro	-971399377110617	643695557050531	5.20003e+08	0.00131031037815892	4532	287301	0.123	0.146	0.000	0.066	---NA---	UpinRepro
TRINITY_DN111061_c0_g1	nothing	repro	-533694986229885	103263952197908	5.21469e+07	0.00131031037815892	0.983	2411	1571	0.000	0.000	0.052	---NA---	UpinRepro
TRINITY_DN136880_c1_g1	nothing	repro	-429562999518187	206540710521502	6.48913e+08	0.00150570360086541	1562	4136	4234	0.213	0.171	0.039	---NA---	UpinRepro
TRINITY_DN133867_c0_g1	nothing	repro	-95022901190333	255220625926932	7.32168e+08	0.00162983583259386	0.000	8822	1905	0.000	0.000	0.000	---NA---	UpinRepro
TRINITY_DN64848_c0_g1	nothing	repro	-112956199788654	429799082960086	7.45635e+08	0.00164038678856081	77417	0.000	2931	0.000	0.000	0.000	---NA---	UpinRepro
TRINITY_DN136780_c3_g4	nothing	repro	-736483530419667	0.660539313485361	7.49566e+08	0.00164038678856081	5508	3282	4368	0.000	0.000	0.000	---NA---	UpinRepro
TRINITY_DN140031_c4_g1	nothing	repro	-614568246731163	253799184122873	7.82391e+08	0.00169610028003706	0.364	8061	2362	0.000	0.000	0.066	---NA---	UpinRepro
TRINITY_DN136508_c0_g1	nothing	repro	-688484192920684	318524609012843	1.08057e+09	0.002172138738865	0.465	7139	0.078	0.022	0.000	0.013	CCNB1_MOUSEG2 mitotic-specific cyclin-B1 OS=Mus musculus OX=10090 GN=Ccnb1 PE=1 SV=3	UpinRepro
TRINITY_DN123065_c0_g1	nothing	repro	-905625048377418	215775025148213	1.17072e+09	0.00232516967160026	9447	3290	0.000	0.000	0.000	0.000	---NA---	UpinRepro
TRINITY_DN138372_c6_g1	nothing	repro	-779386579036246	100542495071133	1.26278e+09	0.00247834557901608	0.424	2597	3833	0.000	0.000	0.000	---NA---	UpinRepro
TRINITY_DN123666_c0_g1	nothing	repro	-992365734854475	295457973830414	1.28306e+09	0.00248994280487488	0.000	12790	0.914	0.000	0.000	0.000	---NA---	UpinRepro
TRINITY_DN143025_c3_g5	nothing	repro	-761114228896651	0.853015431476128	1.31807e+09	0.00252703752653328	0.236	0.939	0.858	0.000	0.000	0.000	---NA---	UpinRepro
TRINITY_DN139332_c0_g2	nothing	repro	-750985324355062	0.781028604339754	1.38036e+09	0.0026312459238644	8195	15183	2485	0.000	0.000	0.000	---NA---	UpinRepro
TRINITY_DN43457_c0_g1	nothing	repro	-426271789342532	175868164569153	1.52146e+09	0.00280353655870736	3138	1810	1883	0.000	0.129	0.092	MPIP_DROMEM-phase inducer phosphatase OS=Drosophila melanogaster OX=7227 GN=stg PE=1 SV=2	UpinRepro
TRINITY_DN135932_c0_g1	nothing	repro	-622257767571916	185288590507496	1.54317e+09	0.00282783781429258	0.862	8848	1861	0.000	0.107	0.000	---NA---	UpinRepro
TRINITY_DN139624_c0_g1	nothing	repro	-520178780333032	262096188298848	1.63216e+09	0.00294215235167314	31642	3358	44427	0.000	0.729	0.551	---NA---	UpinRepro
TRINITY_DN135346_c0_g1	nothing	repro	-48577869392628	216255596645728	1.69357e+09	0.00302466044421479	2922	24522	33641	0.561	0.000	0.538	CUBN_HUMANCubilin OS=Homo sapiens OX=9606 GN=CUBN PE=1 SV=5	UpinRepro
TRINITY_DN98925_c0_g1	nothing	repro	-741740124363178	0.700973773527619	1.71504e+08	0.00304195440740512	5219	15598	3053	0.000	0.000	0.000	---NA---	UpinRepro
TRINITY_DN123972_c0_g1	nothing	repro	-785079690940579	341969896346324	1.79823e+09	0.0031207850261074	11454	0.000	8469	0.000	0.054	0.000	---NA---	UpinRepro
TRINITY_DN139439_c4_g4	nothing	repro	-544309481142512	184667238694156	1.80597e+09	0.0031207850261074	1239	2698	13327	0.135	0.000	0.105	---NA---	UpinRepro
TRINITY_DN138349_c7_g1	nothing	repro	-478964530068366	135435151674356	2.01461e+09	0.00344435597565049	1663	3324	6117	0.000	0.107	0.066	---NA---	UpinRepro
TRINITY_DN136001_c0_g1	nothing	repro	-690610195951466	567379069913046	2.02597e+09	0.00344453542947501	25164	5566	0.067	0.101	0.075	0.000	ATL2_MOUSEADAMTS 2 OS=Mus musculus OX=10090 GN=Adamtsl2 PE=2 SV=1	UpinRepro
TRINITY_DN144104_c1_g1	nothing	repro	-415592999226453	267399003603978	2.03548e+09	0.00344453542947501	1461	3477	0.490	0.168	0.096	0.013	PTPRF_DANREReceptor-type tyrosine- phosphatase F OS=Danio rerio OX=7955 GN=ptprf PE=2 SV=1	UpinRepro
TRINITY_DN135373_c0_g2	nothing	repro	-809511789217665	126558904610192	2.0834e+09	0.00349000636091481	2794	90695	18553	0.000	0.000	0.000	---NA---	UpinRepro
TRINITY_DN137416_c0_g1	nothing	repro	-714652285721877	0.479327279721868	2.20666e+08	0.00367791001653835	3825	11665	9182	0.000	0.000	0.000	---NA---	UpinRepro
TRINITY_DN143026_c3_g5	nothing	repro	-781827708709673	104095442420014	2.33865e+09	0.00384001662793998	18767	3257	22420	0.247	0.000	0.000	---NA---	UpinRepro
TRINITY_DN144969_c3_g4	nothing	repro	-872877166616212	183320038694301	2.41292e+09	0.00394245448634304	15703	0.000	68863	0.000	0.000	0.013	---NA---	UpinRepro
TRINITY_DN143472_c1_g2	nothing	repro	-51021551362505	0.808165509512053	2.43477e+09	0.00395864934928636	1993	4407	0.390	0.056	0.000	0.000	---NA---	UpinRepro
TRINITY_DN53666_c0_g1	nothing	repro	-760716940402685	0.845820557659983	2.51552e+07	0.00405022525325111	0.222	4246	0.925	0.000	0.000	0.000	---NA---	UpinRepro
TRINITY_DN53459_c0_g1	nothing	repro	-535936494858326	10634053762737	2.57637e+08	0.00408866473108359	1805	0.338	0.758	0.000	0.000	0.026	RHOAC_DANRERho-related GTP-binding -C OS=Danio rerio OX=7955 GN=rhoac PE=1 SV=1	UpinRepro
TRINITY_DN275212_c0_g1	nothing	repro	-946819164126745	254417831950828	2.61142e+09	0.00410873798753651	21595	0.000	1426	0.000	0.000	0.000	---NA---	UpinRepro
TRINITY_DN131297_c0_g2	nothing	repro	-537454178309681	103767008288101	2.6138e+09	0.00410873798753651	3825	1776	0.646	0.090	0.000	0.000	---NA---	UpinRepro
TRINITY_DN53263_c0_g1	nothing	repro	-833847016332625	149450835230835	2.97674e+09	0.00459221555299758	1623	3257	0.000	0.000	0.000	0.000	---NA---	UpinRepro
TRINITY_DN126871_c0_g1	nothing	repro	-445239658235124	18490556392563	3.09544e+09	0.00473132117755739	5360	1886	0.836	0.056	0.000	0.144	KITH_CHICKThymidine cytosolic OS=Gallus gallus OX=9031 GN=TK1 PE=1 SV=1	UpinRepro
TRINITY_DN131426_c1_g1	nothing	repro	-709225219264955	0.436490923849739	3.17705e+09	0.00483378362490358	0.451	1506	0.624	0.000	0.000	0.000	---NA---	UpinRepro
TRINITY_DN134199_c1_g2	nothing	repro	-733282329113742	0.623880015028568	3.21859e+09	0.00486040204974346	0.485	1692	1928	0.000	0.000	0.000	CH60_CAEELChaperonin homolog Hsp- mitochondrial OS=Caenorhabditis elegans OX=6239 GN=hsp-60 PE=2 SV=2	UpinRepro
TRINITY_DN131029_c0_g1	nothing	repro	-754006819882595	0.792396041414115	3.22386e+09	0.00486040204974346	0.512	4102	2307	0.000	0.000	0.000	---NA---	UpinRepro
TRINITY_DN121351_c0_g1	nothing	repro	-733117708436902	0.622851601382112	3.33421e+08	0.00494731866698232	0.660	3121	2284	0.000	0.000	0.000	---NA---	UpinRepro
TRINITY_DN133264_c4_g1	nothing	repro	-762580198585838	0.861517464984826	3.38243e+09	0.00498615261847471	0.081	0.575	0.624	0.000	0.000	0.000	---NA---	UpinRepro
TRINITY_DN135897_c0_g1	nothing	repro	-353961240998542	68963986673158	3.44673e+09	0.0050188445894308	20316	58839	32404	2322	0.868	3396	ETS1_HUMAN C-ets-1 OS=Homo sapiens OX=9606 GN=ETS1 PE=1 SV=1	UpinRepro
TRINITY_DN119519_c0_g1	nothing	repro	-502256746268436	0.778180000981547	3.46513e+09	0.0050188445894308	1630	2377	0.468	0.000	0.000	0.039	---NA---	UpinRepro
TRINITY_DN122644_c0_g1	nothing	repro	-728123990668222	0.595792080256791	3.49818e+09	0.00502581362084085	1279	1328	0.267	0.000	0.000	0.000	---NA---	UpinRepro
TRINITY_DN122592_c0_g1	nothing	repro	-4598033929282	297091505223997	3.50025e+09	0.00502581362084085	13151	8594	0.635	0.146	0.311	0.105	---NA---	UpinRepro
TRINITY_DN109562_c0_g1	nothing	repro	-738353251987584	0.657813191494059	3.60753e+09	0.0051246339083222	0.088	1539	0.847	0.000	0.000	0.000	PURCE_DICDIBifunctional purine synthesis purC E OS=Dictyostelium discoideum OX=44689 GN=purC E PE=1 SV=1	UpinRepro
TRINITY_DN106902_c0_g1	nothing	repro	-727027687852054	34940462819013	3.71717e+09	0.00517611272319386	6821	0.000	3755	0.045	0.000	0.000	---NA---	UpinRepro
TRINITY_DN250400_c0_g1	nothing	repro	-760764871621912	0.877511592465792	3.74538e+09	0.00517611272319386	2687	1590	0.056	0.000	0.000	0.000	TRAF5_MOUSETNF receptor-associated factor 5 OS=Mus musculus OX=10090 GN=Traf5 PE=1 SV=1	UpinRepro
TRINITY_DN142365_c8_g1	nothing	repro	-832365718283403	147802426049428	3.81507e+09	0.00522885622849809	1569	4593	0.000	0.000	0.000	0.000	---NA---	UpinRepro
TRINITY_DN138540_c3_g1	nothing	repro	-559114961045117	202453391610292	4.01878e+09	0.00540287870479165	6612	9254	61398	0.000	0.000	0.813	---NA---	UpinRepro
TRINITY_DN95256_c0_g1	nothing	repro	-7083619340993	565686759270748	4.03978e+09	0.00540287870479165	74717	0.761	0.256	0.168	0.043	0.131	I23O2_RATIndoleamine 2,3-dioxygenase 2 OS=Rattus norvegicus OX=10116 GN=Ido2 PE=2 SV=4	UpinRepro
TRINITY_DN141703_c5_g1	nothing	repro	-761351318534088	0.850203582347586	4.07803e+09	0.00543213220947705	0.492	1463	3900	0.000	0.000	0.000	---NA---	UpinRepro
TRINITY_DN142193_c15_g1	nothing	repro	-699118428649911	0.357996713374729	4.09645e+09	0.0054348409654012	0.902	2081	1259	0.000	0.000	0.000	---NA---	UpinRepro
TRINITY_DN141730_c0_g1	nothing	repro	-446683407145016	272236955653125	4.25829e+09	0.0055825684266674	0.667	7850	4947	0.493	0.214	0.039	---NA---	UpinRepro
TRINITY_DN141279_c11_g4	nothing	repro	-326080355913248	273677181911491	4.72824e+09	0.00612602825199464	11010	21409	6452	1234	0.429	2779	---NA---	UpinRepro
TRINITY_DN57868_c0_g1	nothing	repro	-866385444127484	180549487630346	4.77342e+08	0.00616049621920279	7542	0.000	0.802	0.000	0.000	0.000	---NA---	UpinRepro
TRINITY_DN142244_c0_g2	nothing	repro	-538142307399444	189604388089445	4.92737e+09	0.00627824922440219	2357	3121	0.089	0.000	0.043	0.026	---NA---	UpinRepro
TRINITY_DN143396_c0_g1	nothing	repro	-786028104257581	105991098151855	5.02299e+09	0.00631918068681402	0.067	2411	0.245	0.000	0.000	0.000	---NA---	UpinRepro
TRINITY_DN220256_c0_g1	nothing	repro	-478319721558547	17278703987144	5.02684e+09	0.00631918068681402	0.754	5228	0.435	0.101	0.000	0.039	---NA---	UpinRepro
TRINITY_DN135888_c12_g1	nothing	repro	-557501503776754	122836982983882	5.03736e+09	0.00631918068681402	0.108	1599	0.724	0.000	0.000	0.026	---NA---	UpinRepro
TRINITY_DN119941_c0_g1	nothing	repro	-568752497573847	127958486994766	5.18871e+08	0.00644565823455697	0.343	3629	0.546	0.045	0.000	0.000	---NA---	UpinRepro
TRINITY_DN135522_c0_g1	nothing	repro	-538784015528464	107005234670912	5.24454e+09	0.00649070802615627	0.384	5041	1738	0.000	0.000	0.066	---NA---	UpinRepro
TRINITY_DN143225_c2_g2	nothing	repro	-776215445898128	31798447078065	5.36238e+08	0.00656882422094437	11777	1861	0.000	0.034	0.000	0.000	---NA---	UpinRepro
TRINITY_DN71926_c0_g1	nothing	repro	-488208486196393	183179043006185	5.36707e+09	0.00656882422094437	7885	0.617	1148	0.146	0.000	0.052	CFA77_DANRECilia- and flagella-associated 77 OS=Danio rerio OX=7955 GN=cfap77 PE=3 SV=1	UpinRepro
TRINITY_DN116821_c0_g1	nothing	repro	-424637971467398	133960430901382	5.59858e+09	0.00680197171603965	0.653	1810	0.401	0.056	0.054	0.039	---NA---	UpinRepro
TRINITY_DN142734_c2_g4	nothing	repro	-512734918581603	0.815142050531669	5.74266e+08	0.00692627018925944	3852	12138	19121	0.561	0.000	0.000	---NA---	UpinRepro
TRINITY_DN137523_c12_g3	nothing	repro	-747292019489781	0.735007366162871	5.80762e+09	0.00695405073747638	1461	2149	8402	0.000	0.000	0.000	---NA---	UpinRepro
TRINITY_DN136491_c0_g1	nothing	repro	-430392295179443	45705508470322	5.86058e+09	0.00699221496582667	10834	15200	13060	0.583	0.954	0.000	---NA---	UpinRepro
TRINITY_DN121713_c0_g1	nothing	repro	-396067939936438	388280060933151	5.88836e+09	0.00700018326096349	2586	10540	1137	0.370	0.096	0.184	HS12A_MOUSEHeat shock 70 kDa 12A OS=Mus musculus OX=10090 GN=Hspa12a PE=1 SV=1	UpinRepro
TRINITY_DN137401_c11_g1	nothing	repro	-711527001389582	0.439707370477212	5.97175e+09	0.00707396404328031	0.162	1032	1549	0.000	0.000	0.000	---NA---	UpinRepro
TRINITY_DN97344_c0_g1	nothing	repro	-790002041564866	111567149126641	6.20089e+09	0.00726753446122277	6653	11013	0.000	0.000	0.000	0.000	---NA---	UpinRepro
TRINITY_DN133217_c0_g2	nothing	repro	-510792952594154	580993706282502	6.39857e+09	0.00736901763170956	33527	10252	0.323	0.135	0.461	0.144	---NA---	UpinRepro
TRINITY_DN130112_c0_g1	nothing	repro	-548701656919326	461527484757593	6.4677e+09	0.00742285506371678	29332	10244	0.267	0.258	0.461	0.118	---NA---	UpinRepro
TRINITY_DN139323_c1_g1	nothing	repro	-461509914411616	566653933450972	6.66659e+09	0.00752907791748118	58051	1802	5950	0.662	0.418	0.616	---NA---	UpinRepro
TRINITY_DN137481_c6_g4	nothing	repro	-427786198229321	33421903235813	6.67034e+09	0.00752907791748118	2054	23972	16503	0.314	0.118	0.839	---NA---	UpinRepro
TRINITY_DN125973_c0_g1	nothing	repro	-536811660121637	105129418214343	6.67375e+09	0.00752907791748118	0.290	2216	2318	0.000	0.000	0.052	---NA---	UpinRepro
TRINITY_DN131025_c0_g1	nothing	repro	-527785890341729	0.940356137384221	6.84004e+09	0.00769052021397506	0.525	2318	0.323	0.045	0.000	0.000	L1CA1_DANRENeural cell adhesion molecule (Fragment) OS=Danio rerio OX=7955 GN= PE=2 SV=1	UpinRepro
TRINITY_DN138035_c2_g2	nothing	repro	-466511692122551	277734103029281	7.05072e+09	0.00782134978262243	69660	19954	2931	0.572	0.193	0.931	---NA---	UpinRepro
TRINITY_DN144974_c1_g1	nothing	repro	-470721661879491	1228667616742	7.19853e+09	0.00795869138319162	1926	1193	0.156	0.034	0.000	0.026	TLL1_XENLATolloid 1 OS=Xenopus laevis OX=8355 GN=tll1 PE=1 SV=1	UpinRepro
TRINITY_DN141855_c2_g1	nothing	repro	-503430519103177	0.778016817219478	7.28546e+09	0.0080280476172673	1259	5185	7499	0.000	0.000	0.275	---NA---	UpinRepro
TRINITY_DN135303_c0_g1	nothing	repro	-353299436672142	458744760590959	7.34125e+09	0.00803612627658144	17434	18262	2418	0.583	0.568	0.800	---NA---	UpinRepro
TRINITY_DN143817_c1_g2	nothing	repro	-395504513601448	161603014989104	7.45538e+09	0.00806984781940791	0.909	2724	0.903	0.314	0.000	0.026	DMBT1_HUMANDeleted in malignant brain tumors 1 OS=Homo sapiens OX=9606 GN=DMBT1 PE=1 SV=2	UpinRepro
TRINITY_DN115334_c0_g1	nothing	repro	-532445833183506	101654321460645	7.49488e+09	0.00806984781940791	0.976	11360	4780	0.000	0.000	0.170	ISCA2_HUMANIron-sulfur cluster assembly 2 mitochondrial OS=Homo sapiens OX=9606 GN=ISCA2 PE=1 SV=2	UpinRepro
TRINITY_DN121926_c1_g1	nothing	repro	-703101277945582	0.384706265291866	7.51804e+09	0.00806984781940791	0.862	2555	2619	0.000	0.000	0.000	---NA---	UpinRepro
TRINITY_DN109140_c0_g1	nothing	repro	-757133822087968	0.852962164191386	7.70087e+09	0.0082394324385265	16060	0.406	4702	0.000	0.000	0.000	---NA---	UpinRepro
TRINITY_DN13956_c0_g1	nothing	repro	-734340363084257	0.627969333623513	7.93289e+09	0.00840632392768334	1084	7435	8190	0.000	0.000	0.000	LIN28_DROME lin-28 homolog OS=Drosophila melanogaster OX=7227 GN=lin-28 PE=2 SV=2	UpinRepro
TRINITY_DN118078_c0_g1	nothing	repro	-801167865874065	122614686694411	8.1328e+09	0.00856345519894306	23521	0.000	7243	0.000	0.000	0.000	---NA---	UpinRepro
TRINITY_DN140932_c0_g1	nothing	repro	-43402898413436	677785968986344	8.64842e+09	0.00902046773347006	58341	37641	1404	0.987	1479	0.367	YES_CANLFTyrosine- kinase Yes OS=Canis lupus familiaris OX=9615 GN=YES1 PE=1 SV=3	UpinRepro
TRINITY_DN192957_c0_g1	nothing	repro	-806621182268712	127773998911642	8.72552e+09	0.00907235502548022	7185	1810	0.000	0.000	0.000	0.000	---NA---	UpinRepro
TRINITY_DN137864_c0_g1	nothing	repro	-320453761994013	268039376513242	8.75711e+09	0.00907674223823152	6565	3197	2095	0.303	0.471	0.315	---NA---	UpinRepro
TRINITY_DN133952_c0_g1	nothing	repro	-378327209962772	400471478980361	8.78905e+09	0.00908146743725021	17400	2208	3945	0.336	0.214	0.498	CLVS1_RATClavesin-1 OS=Rattus norvegicus OX=10116 GN=Clvs1 PE=1 SV=1	UpinRepro
TRINITY_DN248856_c0_g1	nothing	repro	-475268336626047	206700824770822	8.92623e+09	0.00919457126317139	0.815	6547	0.412	0.090	0.000	0.066	---NA---	UpinRepro
TRINITY_DN101576_c0_g1	nothing	repro	-741761787110832	0.693655246827121	8.99806e+09	0.00923986422506859	4451	2072	14018	0.000	0.000	0.000	---NA---	UpinRepro
TRINITY_DN131195_c0_g2	nothing	repro	-398582275493804	109985735265429	9.16413e+09	0.00924063390868652	2431	1480	0.713	0.112	0.064	0.000	---NA---	UpinRepro
TRINITY_DN138844_c2_g1	nothing	repro	-531763761567502	534640188134447	9.19383e+09	0.00924063390868652	46058	0.956	17305	0.808	0.000	0.380	---NA---	UpinRepro
TRINITY_DN141413_c6_g1	nothing	repro	-722197234338916	0.532616792208434	9.4263e+09	0.0094300672736197	0.525	3637	2752	0.000	0.000	0.000	RR7_PAUCH30S ribosomal organellar chromatophore OS=Paulinella chromatophora OX=39717 GN=rps7 PE=3 SV=1	UpinRepro
TRINITY_DN137417_c0_g1	nothing	repro	-479944614832922	280590121605709	9.45357e+09	0.0094300672736197	2471	29166	0.958	0.617	0.000	0.236	---NA---	UpinRepro
TRINITY_DN116026_c0_g1	nothing	repro	-720554249828009	0.523334529362156	9.64887e+09	0.00955324397906356	0.370	1844	0.379	0.000	0.000	0.000	---NA---	UpinRepro
TRINITY_DN139160_c0_g2	nothing	repro	-491210018271304	221169117506405	9.83573e+09	0.0097092743251282	1603	19269	1081	0.303	0.118	0.000	---NA---	UpinRepro
TRINITY_DN198314_c0_g1	nothing	repro	-794040233665717	116843825174063	9.9156e+09	0.00973019864053127	7144	2165	0.000	0.000	0.000	0.000	---NA---	UpinRepro
TRINITY_DN139703_c1_g1	nothing	repro	-411646334064107	0.769530292689824	0.000102785053715848	0.00993928472783451	1286	3832	1125	0.079	0.075	0.000	---NA---	UpinRepro
TRINITY_DN140368_c8_g3	nothing	repro	-460539530961765	116293853691336	0.000103484870991588	0.00994894551028695	0.337	1810	1694	0.045	0.054	0.000	---NA---	UpinRepro
TRINITY_DN117894_c0_g1	nothing	repro	8954283939878	66118581946419	106	1.7579e+06	0.000	1776	0.657	300982	379632	51838	---NA---	UpinNonRep
TRINITY_DN138944_c4_g3	nothing	repro	104033681198587	339147978762949	302.136	3.34042e+06	0.000	0.000	0.000	7111	1811	6241	---NA---	UpinNonRep
TRINITY_DN136157_c0_g1	nothing	repro	104409746558221	342710360167311	450.346	33608.8	0.000	0.000	0.000	63615	57113	131208	---NA---	UpinNonRep
TRINITY_DN144212_c8_g5	nothing	repro	754315365352283	293322025823414	506.644	33608.8	0.000	0.042	0.033	4318	2465	3068	---NA---	UpinNonRep
TRINITY_DN143615_c3_g1	nothing	repro	73473963715677	198358282439837	13521.5	7.4747e+07	0.000	0.000	0.022	0.920	0.943	0.682	NIPSN_DROME nap OS=Drosophila melanogaster OX=7227 GN=Nipsnap PE=2 SV=2	UpinNonRep
TRINITY_DN143592_c2_g1	nothing	repro	745073001090082	206988264015941	15820.4	7.49613e+07	0.000	0.025	0.000	1806	2175	0.852	---NA---	UpinNonRep
TRINITY_DN138302_c0_g1	nothing	repro	903465543063451	204934826580124	45246.1	1.79478e+08	0.000	0.000	0.000	3387	2936	5585	---NA---	UpinNonRep
TRINITY_DN137856_c3_g8	nothing	repro	887840041262827	189610727974219	48700.6	1.79478e+08	0.000	0.000	0.000	2580	4029	2963	---NA---	UpinNonRep
TRINITY_DN37019_c0_g1	nothing	repro	775335841574617	23945141146505	66801.8	2.21568e+08	0.000	0.000	0.089	3286	2325	7827	---NA---	UpinNonRep
TRINITY_DN138311_c2_g2	nothing	repro	868184656956458	171005916486035	75888.2	2.28824e+08	0.000	0.000	0.000	1952	1597	1993	CH60A_DROMEHeat shock 60A OS=Drosophila melanogaster OX=7227 GN=Hsp60A PE=1 SV=3	UpinNonRep
TRINITY_DN139960_c6_g1	nothing	repro	598677290739668	256622759206188	88955.1	2.45872e+08	0.101	0.237	0.646	14715	12708	11524	MET15_BOVINProbable methyltransferase 15 OS=Bos taurus OX=9913 GN=METTL15 PE=2 SV=1	UpinNonRep
TRINITY_DN144362_c4_g1	nothing	repro	716950081240949	257168531155295	126026	3.21542e+07	0.000	0.567	0.000	26009	19105	4431	---NA---	UpinNonRep
TRINITY_DN114114_c0_g1	nothing	repro	71849935095756	183343647084223	199933	4.73669e+08	0.000	0.000	0.134	4408	8637	2819	---NA---	UpinNonRep
TRINITY_DN142357_c7_g3	nothing	repro	849870756562089	153490314576834	34813.3	7.69791e+08	0.000	0.000	0.000	5462	4640	1363	---NA---	UpinNonRep
TRINITY_DN136314_c1_g1	nothing	repro	801818816660235	462879788703997	377642	7.82852e+08	0.128	0.000	0.836	20670	28363	116879	---NA---	UpinNonRep
TRINITY_DN134056_c0_g1	nothing	repro	675243419275144	14205362471208	454546	8.86845e+08	0.000	0.000	0.022	0.639	0.632	0.590	---NA---	UpinNonRep
TRINITY_DN142679_c4_g4	nothing	repro	741534427364028	191139137085114	496935	9.15686e+08	0.040	0.000	0.000	3140	1222	5008	---NA---	UpinNonRep
TRINITY_DN137338_c0_g1	nothing	repro	860591730368861	163237396695313	577446	1.00804e+09	0.000	0.000	0.000	13717	27388	8456	---NA---	UpinNonRep
TRINITY_DN143273_c8_g5	nothing	repro	831734066318791	136309070402219	761362	1.15737e+09	0.000	0.000	0.000	1413	1307	0.656	CLP_TRYBBHeat shock 100 OS=Trypanosoma brucei brucei OX=5702 GN=HSP100 PE=3 SV=1	UpinNonRep
TRINITY_DN141065_c1_g4	nothing	repro	848670135327913	152031024924905	767671	1.15737e+09	0.000	0.000	0.000	4082	5915	2098	RM21_DICDIProbable 39S ribosomal mitochondrial OS=Dictyostelium discoideum OX=44689 GN=mrpl21 PE=3 SV=1	UpinNonRep
TRINITY_DN113258_c0_g1	nothing	repro	827113276546483	132435296314015	1.24894e+06	1.657e+09	0.000	0.000	0.000	2153	0.761	1259	---NA---	UpinNonRep
TRINITY_DN139401_c4_g2	nothing	repro	818811968103401	124100534033925	145182	1.71978e+09	0.000	0.000	0.000	1593	2250	1219	---NA---	UpinNonRep
TRINITY_DN138084_c1_g1	nothing	repro	632051030924223	177997479469116	2.37177e+06	2.53764e+09	0.000	0.000	0.111	3858	4511	0.983	---NA---	UpinNonRep
TRINITY_DN143137_c4_g1	nothing	repro	797413254049237	104429774501545	3.82409e+06	3.96367e+09	0.000	0.000	0.000	2714	2089	1193	---NA---	UpinNonRep
TRINITY_DN140256_c1_g1	nothing	repro	688635735448184	219430681418412	5.43053e+06	5.20479e+09	0.007	0.000	0.022	0.707	0.257	1678	---NA---	UpinNonRep
TRINITY_DN141950_c7_g1	nothing	repro	810998580334788	11686869776021	5.64636e+06	5.20479e+09	0.000	0.000	0.000	0.651	0.739	1167	---NA---	UpinNonRep
TRINITY_DN131948_c1_g1	nothing	repro	790250651303812	0.97845481733368	5.73861e+06	5.20479e+09	0.000	0.000	0.000	0.505	0.429	0.498	---NA---	UpinNonRep
TRINITY_DN143194_c0_g1	nothing	repro	546017492442472	404273046879236	5.74361e+06	5.20479e+09	0.714	0.508	1950	26592	16169	47197	---NA---	UpinNonRep
TRINITY_DN143613_c3_g1	nothing	repro	532733161711687	420061987786635	5.81113e+06	5.20479e+09	0.061	0.448	0.100	5406	7008	2714	---NA---	UpinNonRep
TRINITY_DN40113_c0_g1	nothing	repro	79030271355563	0.981300813672475	5.96304e+06	5.20479e+09	0.000	0.000	0.000	2546	1232	1075	---NA---	UpinNonRep
TRINITY_DN135373_c0_g1	nothing	repro	660694375887219	12739534806354	6.17952e+06	5.25545e+08	0.000	0.288	0.000	5428	9376	2189	---NA---	UpinNonRep
TRINITY_DN123194_c0_g1	nothing	repro	581317771850552	169158046141027	7.36962e+06	6.11089e+09	0.114	0.000	0.568	7705	12719	8417	---NA---	UpinNonRep
TRINITY_DN138190_c2_g6	nothing	repro	801890799587525	10871175652213	7.77489e+06	6.2897e+09	0.000	0.000	0.000	6034	3686	1481	---NA---	UpinNonRep
TRINITY_DN138927_c1_g9	nothing	repro	783499665128797	0.915745563666298	8.61022e+06	6.79961e+09	0.000	0.000	0.000	1537	1500	1481	---NA---	UpinNonRep
TRINITY_DN140209_c2_g2	nothing	repro	545554645466196	215776979357259	9.58967e+06	7.39698e+09	0.343	0.338	0.568	5608	12333	17397	---NA---	UpinNonRep
TRINITY_DN143795_c0_g1	nothing	repro	499212067414561	316686508574361	9.91423e+06	7.47353e+09	1293	0.414	0.981	15747	22095	34100	---NA---	UpinNonRep
TRINITY_DN137523_c12_g1	nothing	repro	797285416454635	104405588865129	1.09333e+07	7.81579e+09	0.000	0.000	0.000	2254	1597	3304	---NA---	UpinNonRep
TRINITY_DN140500_c2_g2	nothing	repro	801321933769496	107430898694271	1.10752e+07	7.81579e+09	0.000	0.000	0.000	1234	1500	0.446	CH60A_DROMEHeat shock 60A OS=Drosophila melanogaster OX=7227 GN=Hsp60A PE=1 SV=3	UpinNonRep
TRINITY_DN143992_c10_g1	nothing	repro	511506312221668	201766243532214	1.39433e+07	9.63484e+09	0.020	0.051	0.189	2916	1597	2255	---NA---	UpinNonRep
TRINITY_DN137308_c14_g1	nothing	repro	77459735575788	0.832724978122175	1.73578e+07	0.000114123866888291	0.000	0.000	0.000	2322	2561	2976	---NA---	UpinNonRep
TRINITY_DN138216_c3_g4	nothing	repro	667827287868341	120680545502968	1.76311e+07	0.000114123866888291	0.047	0.000	0.000	3152	3568	0.642	---NA---	UpinNonRep
TRINITY_DN135606_c0_g5	nothing	repro	781972106236966	0.900007554951427	1.78921e+07	0.000114123866888291	0.000	0.000	0.000	1155	1222	0.446	---NA---	UpinNonRep
TRINITY_DN133788_c2_g4	nothing	repro	787847371882394	0.95146709757268	1.93999e+07	0.000121406686881721	0.000	0.000	0.000	0.830	1372	0.315	---NA---	UpinNonRep
TRINITY_DN143144_c6_g1	nothing	repro	463885806282553	194831756816387	2.18788e+07	0.000131941143483522	0.128	0.000	0.067	1682	1211	1075	KCAB2_XENLAVoltage-gated potassium channel subunit beta-2 OS=Xenopus laevis OX=8355 GN=kcnab2 PE=2 SV=1	UpinNonRep
TRINITY_DN136273_c0_g2	nothing	repro	865424544700679	307502566552927	2.55802e+07	0.00014561722194463	0.027	0.000	0.000	0.606	0.332	2884	---NA---	UpinNonRep
TRINITY_DN136893_c3_g9	nothing	repro	608920241176333	144114991420983	2.59027e+07	0.00014561722194463	0.027	0.000	0.067	4172	0.782	1088	---NA---	UpinNonRep
TRINITY_DN105326_c0_g1	nothing	repro	609510887504514	224736272191515	2.76263e+07	0.000152313139344726	0.155	0.203	0.178	2725	4361	16231	---NA---	UpinNonRep
TRINITY_DN142116_c6_g2	nothing	repro	604776586461162	0.762759030804341	3.21985e+07	0.000167630179779303	0.000	0.457	0.000	4722	7083	5913	---NA---	UpinNonRep
TRINITY_DN106242_c0_g1	nothing	repro	788674007683107	0.961787940059136	3.23454e+07	0.000167630179779303	0.000	0.000	0.000	2591	3697	0.970	---NA---	UpinNonRep
TRINITY_DN143140_c2_g1	nothing	repro	880259089320035	522529005587663	3.45581e+07	0.000176341829541642	0.054	0.000	0.000	1783	0.129	7066	---NA---	UpinNonRep
TRINITY_DN83949_c0_g1	nothing	repro	784583141582474	0.921218722686195	3.54246e+07	0.000177365556786062	0.000	0.000	0.000	1413	1843	0.472	---NA---	UpinNonRep
TRINITY_DN135109_c10_g2	nothing	repro	567832765482019	0.928891958543789	3.60952e+07	0.000177365556786062	0.074	0.000	0.000	2737	1543	0.498	---NA---	UpinNonRep
TRINITY_DN124867_c0_g1	nothing	repro	778084149072822	0.868783412053507	3.63629e+07	0.000177365556786062	0.000	0.000	0.000	4677	2882	0.918	---NA---	UpinNonRep
TRINITY_DN137504_c6_g1	nothing	repro	780492522547502	0.886808047661433	3.82999e+07	0.000184105729508311	0.000	0.000	0.000	2804	3290	0.446	---NA---	UpinNonRep
TRINITY_DN117380_c0_g1	nothing	repro	476434063442429	133574021739757	5.89591e+06	0.000275430210288287	0.195	0.144	0.000	2344	3568	1272	---NA---	UpinNonRep
TRINITY_DN141283_c4_g5	nothing	repro	771593138168453	0.801336289179185	6.00548e+07	0.000276652284509763	0.000	0.000	0.000	1211	2047	0.616	CH10_SCHJA10 kDa heat shock mitochondrial OS=Schistosoma japonicum OX=6182 GN=SJCHGC01960 PE=3 SV=2	UpinNonRep
TRINITY_DN127808_c0_g1	nothing	repro	75844543476218	0.687782291560878	7.31222e+07	0.000319120483418332	0.000	0.000	0.000	2669	2561	0.774	---NA---	UpinNonRep
TRINITY_DN140538_c1_g1	nothing	repro	57429805473567	213545449140798	8.33452e+07	0.000354409501016108	0.135	0.000	0.000	6090	0.825	0.656	---NA---	UpinNonRep
TRINITY_DN140258_c7_g1	nothing	repro	559236851616843	110992844696772	8.48664e+07	0.000356309837815852	0.000	0.000	0.145	2983	1639	0.721	---NA---	UpinNonRep
TRINITY_DN88457_c0_g1	nothing	repro	607296847868	0.660878303984389	9.51824e+07	0.000389754332449511	0.020	0.000	0.000	0.493	1050	0.564	---NA---	UpinNonRep
TRINITY_DN139850_c4_g1	nothing	repro	546755597905496	0.853197356049465	9.8131e+06	0.000392548776313391	0.020	0.051	0.000	1873	0.643	0.485	---NA---	UpinNonRep
TRINITY_DN136601_c1_g1	nothing	repro	530889137193433	149706459680398	9.96048e+07	0.000393296550062988	0.027	0.034	0.022	0.617	1489	0.354	---NA---	UpinNonRep
TRINITY_DN139557_c1_g12	nothing	repro	753859764132933	0.643125119979328	1.03058e+08	0.000402143131076023	0.000	0.000	0.000	5114	11958	7827	---NA---	UpinNonRep
TRINITY_DN138079_c4_g1	nothing	repro	807610148094271	114622020164466	1.13002e+08	0.000435819428264057	0.000	0.000	0.000	12337	2207	16191	---NA---	UpinNonRep
TRINITY_DN137227_c0_g1	nothing	repro	468228522291964	178241132118008	1.22562e+08	0.000456756436072332	0.619	0.254	0.178	5069	4950	11052	---NA---	UpinNonRep
TRINITY_DN141065_c1_g12	nothing	repro	514435188988462	0.46840641893134	1.28572e+08	0.000472984258981531	0.034	0.000	0.000	0.493	0.396	0.551	RM27_RECAM60S ribosomal mitochondrial OS=Reclinomonas americana OX=48483 GN=RPL27 PE=3 SV=1	UpinNonRep
TRINITY_DN131988_c2_g1	nothing	repro	771355159071761	0.797965463339461	1.29768e+08	0.000472984258981531	0.000	0.000	0.000	1223	1864	0.367	---NA---	UpinNonRep
TRINITY_DN125367_c0_g1	nothing	repro	839663004667739	143701958160925	1.32558e+08	0.000477901841292292	0.000	0.000	0.000	36911	32157	1272	---NA---	UpinNonRep
TRINITY_DN144956_c1_g1	nothing	repro	728331455897061	0.42818844300418	1.46474e+08	0.000511393732548118	0.000	0.000	0.000	9802	3825	4825	---NA---	UpinNonRep
TRINITY_DN137997_c1_g1	nothing	repro	727501934129849	0.418733843252616	1.52713e+08	0.000527622632157206	0.000	0.000	0.000	1155	0.686	0.485	---NA---	UpinNonRep
TRINITY_DN222649_c0_g1	nothing	repro	725741373618756	0.404602838875851	1.55084e+08	0.00053029198121274	0.000	0.000	0.000	9107	4522	4471	---NA---	UpinNonRep
TRINITY_DN142201_c5_g2	nothing	repro	445439112085143	106414945988842	1.7746e+08	0.000600612625758025	0.391	0.211	0.000	3645	3472	3854	---NA---	UpinNonRep
TRINITY_DN124959_c0_g1	nothing	repro	913690044064292	353001735427711	1.80182e+08	0.000603664464101676	0.007	0.000	0.000	0.112	0.064	4838	---NA---	UpinNonRep
TRINITY_DN128879_c3_g1	nothing	repro	721437269992114	0.367581323710608	1.94207e+08	0.000637768939943157	0.000	0.000	0.000	2187	0.718	1377	RPB2_HUMANDNA-directed RNA polymerase II subunit RPB2 OS=Homo sapiens OX=9606 GN=POLR2B PE=1 SV=1	UpinNonRep
TRINITY_DN118726_c0_g3	nothing	repro	718925770707357	0.342648674038513	2.07268e+08	0.000669991800907833	0.000	0.000	0.000	0.808	0.761	0.524	---NA---	UpinNonRep
TRINITY_DN139513_c7_g2	nothing	repro	844323264907153	14891805079172	2.08059e+08	0.000669991800907833	0.000	0.000	0.000	1581	0.204	4143	---NA---	UpinNonRep
TRINITY_DN102047_c0_g1	nothing	repro	453893540191629	0.961547349482331	2.34465e+08	0.0007328163843225	0.532	0.000	0.334	9657	5025	4759	---NA---	UpinNonRep
TRINITY_DN16523_c0_g1	nothing	repro	715412933993326	0.314616475371316	2.49753e+08	0.000762242269530998	0.000	0.000	0.000	1480	0.900	1075	---NA---	UpinNonRep
TRINITY_DN144106_c0_g1	nothing	repro	449012969495377	202036519306316	2.50496e+08	0.000762242269530998	0.707	0.000	0.334	4004	3375	0.813	---NA---	UpinNonRep
TRINITY_DN77478_c0_g1	nothing	repro	597469374833458	157736798620168	2.82897e+08	0.000843194351384558	0.195	0.000	0.000	9006	7211	0.446	---NA---	UpinNonRep
TRINITY_DN136046_c8_g6	nothing	repro	407789110284754	197749248298233	2.84677e+08	0.000843194351384558	0.397	0.846	0.769	6079	5111	9439	---NA---	UpinNonRep
TRINITY_DN136254_c7_g1	nothing	repro	432369472229229	182095253202427	2.84726e+08	0.000843194351384558	0.411	1294	0.591	5451	13233	8600	---NA---	UpinNonRep
TRINITY_DN134007_c0_g2	nothing	repro	713716177358503	0.301247107628625	3.06679e+08	0.000898435446442231	0.000	0.000	0.000	1940	0.943	1298	---NA---	UpinNonRep
TRINITY_DN137778_c3_g1	nothing	repro	758366534051659	0.677471035705903	3.08797e+08	0.000898435446442231	0.000	0.000	0.000	0.493	1564	0.747	---NA---	UpinNonRep
TRINITY_DN136067_c2_g2	nothing	repro	717616775589158	0.332421636980601	3.3412e+08	0.000963658876178507	0.000	0.000	0.000	0.471	0.364	0.551	COASY_HUMANBifunctional coenzyme A synthase OS=Homo sapiens OX=9606 GN=COASY PE=1 SV=4	UpinNonRep
TRINITY_DN139307_c1_g6	nothing	repro	42162938386242	416777193205764	3.4395e+08	0.000974090411470349	1448	1040	1705	9870	32478	7945	---NA---	UpinNonRep
TRINITY_DN140494_c3_g1	nothing	repro	509119400467465	0.410868890045234	3.45859e+08	0.000974090411470349	0.088	0.000	0.000	0.785	1522	1141	---NA---	UpinNonRep
TRINITY_DN140441_c7_g1	nothing	repro	623665720970071	0.795492840189802	3.46547e+08	0.000974090411470349	0.013	0.000	0.000	1637	1564	0.131	RR2_PAUCH30S ribosomal organellar chromatophore OS=Paulinella chromatophora OX=39717 GN=rps2 PE=3 SV=1	UpinNonRep
TRINITY_DN107475_c0_g1	nothing	repro	710470122318396	0.269810624789759	3.70922e+08	0.00102576395547833	0.000	0.000	0.000	0.527	0.536	0.341	---NA---	UpinNonRep
TRINITY_DN140799_c1_g2	nothing	repro	49727704634947	141722913005212	3.71116e+08	0.00102576395547833	0.000	0.144	0.390	2737	2936	5231	---NA---	UpinNonRep
TRINITY_DN142955_c3_g4	nothing	repro	70696391026356	0.242261554256826	3.93273e+08	0.00107296791211219	0.000	0.000	0.000	0.998	0.536	0.944	---NA---	UpinNonRep
TRINITY_DN133826_c0_g2	nothing	repro	71803326169043	187359357546305	4.09777e+08	0.0010960874994681	0.000	0.000	0.045	0.202	0.793	3330	---NA---	UpinNonRep
TRINITY_DN227850_c0_g1	nothing	repro	82274569493301	125910777551717	4.13212e+08	0.00109643385727623	0.000	0.000	0.000	7470	29221	1298	---NA---	UpinNonRep
TRINITY_DN11856_c0_g1	nothing	repro	722861973889245	0.383319275001207	4.26798e+08	0.00112349504267784	0.000	0.000	0.000	5574	1543	3553	---NA---	UpinNonRep
TRINITY_DN138627_c1_g1	nothing	repro	487969266089987	134632138100847	4.57686e+08	0.00118597843589916	0.000	0.000	0.357	2120	2186	2478	---NA---	UpinNonRep
TRINITY_DN106261_c0_g1	nothing	repro	7374399184476	0.49342783725553	4.676e+08	0.00120227538014313	0.000	0.000	0.000	0.740	2218	1154	---NA---	UpinNonRep
TRINITY_DN139538_c3_g1	nothing	repro	70362997127553	0.21335021977932	5.32631e+08	0.00131510286091554	0.000	0.000	0.000	4868	4211	3291	---NA---	UpinNonRep
TRINITY_DN141393_c10_g5	nothing	repro	44803710226223	106126119020542	5.37137e+08	0.00131510286091554	0.088	0.220	0.089	1503	2047	1272	---NA---	UpinNonRep
TRINITY_DN220262_c0_g1	nothing	repro	706454368737629	0.235085239838962	5.38348e+08	0.00131510286091554	0.000	0.000	0.000	6595	8058	4458	---NA---	UpinNonRep
TRINITY_DN106060_c0_g1	nothing	repro	711849543938424	0.280590517011683	5.39237e+08	0.00131510286091554	0.000	0.000	0.000	0.606	0.772	0.774	---NA---	UpinNonRep
TRINITY_DN93751_c0_g1	nothing	repro	736538157978502	0.485172967194116	5.49887e+07	0.00132542965976161	0.000	0.000	0.000	1750	3611	0.826	---NA---	UpinNonRep
TRINITY_DN139400_c0_g1	nothing	repro	430640173100461	0.821760045943969	5.51463e+07	0.00132542965976161	0.054	0.076	0.000	0.606	0.686	0.551	---NA---	UpinNonRep
TRINITY_DN114092_c0_g1	nothing	repro	714834960506757	0.30323139023614	5.5821e+08	0.0013319930388018	0.000	0.000	0.000	0.662	1747	0.538	---NA---	UpinNonRep
TRINITY_DN130665_c0_g1	nothing	repro	507080850399334	0.386580346678749	6.0301e+08	0.00142861627802048	0.047	0.000	0.000	0.359	0.868	0.564	---NA---	UpinNonRep
TRINITY_DN112828_c0_g1	nothing	repro	765662303592984	0.74193729645116	6.40093e+08	0.00150570360086541	0.000	0.000	0.000	0.101	0.643	0.551	---NA---	UpinNonRep
TRINITY_DN117399_c1_g2	nothing	repro	720031947471385	0.346975688021517	6.49167e+08	0.00150570360086541	0.000	0.000	0.000	0.247	0.504	0.511	RM06_RECAM60S ribosomal mitochondrial OS=Reclinomonas americana OX=48483 GN=RPL6 PE=3 SV=1	UpinNonRep
TRINITY_DN108058_c0_g1	nothing	repro	544312686421978	0.954154226012634	6.59016e+08	0.00151793313198676	0.000	0.888	0.000	8827	7736	1167	---NA---	UpinNonRep
TRINITY_DN145017_c3_g2	nothing	repro	541691033987184	145904162249193	6.65116e+08	0.00152141759047654	0.000	0.042	0.100	4531	4800	0.538	---NA---	UpinNonRep
TRINITY_DN133300_c0_g1	nothing	repro	494583900253651	0.902955619918891	6.72772e+08	0.001528390289245	0.027	0.000	0.123	1548	1404	0.551	---NA---	UpinNonRep
TRINITY_DN141935_c0_g1	nothing	repro	380481154933413	331814248493596	7.16862e+08	0.00160887795819989	0.646	0.118	0.334	3454	2968	3894	---NA---	UpinNonRep
TRINITY_DN143907_c2_g1	nothing	repro	509146823849489	416017417147412	7.17903e+08	0.00160887795819989	1609	5101	3833	11328	110603	12337	---NA---	UpinNonRep
TRINITY_DN129214_c0_g1	nothing	repro	539702055192818	0.224532301202255	7.51745e+08	0.00164038678856081	0.000	0.000	0.546	5787	4050	2307	---NA---	UpinNonRep
TRINITY_DN80783_c0_g1	nothing	repro	455584507032726	114625024703212	8.55467e+08	0.00184247517252221	0.276	0.431	0.702	12147	9601	2491	---NA---	UpinNonRep
TRINITY_DN118003_c0_g1	nothing	repro	547272078892248	0.270824797805037	8.93549e+08	0.00191208055345275	0.000	0.076	0.000	0.931	1136	0.393	---NA---	UpinNonRep
TRINITY_DN143003_c1_g2	nothing	repro	703174758387762	0.205819188960383	9.09472e+08	0.00192366714594715	0.000	0.000	0.000	2714	3879	2622	---NA---	UpinNonRep
TRINITY_DN143251_c9_g3	nothing	repro	561102766819982	0.275464237565474	9.13867e+08	0.00192366714594715	0.114	0.000	0.000	6000	1564	2176	---NA---	UpinNonRep
TRINITY_DN138607_c5_g2	nothing	repro	893600826170741	194028273342307	9.16363e+08	0.00192366714594715	0.000	0.000	0.000	13762	30710	0.000	---NA---	UpinNonRep
TRINITY_DN139705_c6_g1	nothing	repro	705503466412363	0.231702518426575	9.38071e+08	0.00195685143246973	0.000	0.000	0.000	1436	0.772	1154	---NA---	UpinNonRep
TRINITY_DN136961_c0_g3	nothing	repro	391131015952656	239543213659478	9.68273e+08	0.00200723062008024	0.303	0.787	0.624	2961	2775	4772	---NA---	UpinNonRep
TRINITY_DN139159_c2_g2	nothing	repro	720878658545858	0.352902501089765	9.74608e+08	0.00200781307006029	0.000	0.000	0.000	2378	6258	5428	---NA---	UpinNonRep
TRINITY_DN127381_c0_g1	nothing	repro	877753273055723	316710579531868	1.03996e+08	0.0021292270380874	0.013	0.000	0.000	0.280	0.000	4982	---NA---	UpinNonRep
TRINITY_DN140152_c0_g3	nothing	repro	439133028429152	0.504545484608474	1.05853e+09	0.00215395326185929	0.330	0.000	0.000	3331	3129	2897	---NA---	UpinNonRep
TRINITY_DN144922_c7_g1	nothing	repro	448782929941432	133354577230195	1.07126e+09	0.00216655296615151	0.034	0.118	0.033	1974	0.954	0.315	---NA---	UpinNonRep
TRINITY_DN144921_c4_g1	nothing	repro	423516856555745	194493540636406	1.15141e+09	0.0023005908516653	0.512	0.000	2262	15377	13855	11747	---NA---	UpinNonRep
TRINITY_DN140253_c2_g2	nothing	repro	410687537686107	296085407285466	1.25948e+09	0.00247834557901608	2754	1218	2351	15455	11926	43172	---NA---	UpinNonRep
TRINITY_DN113236_c0_g2	nothing	repro	366649006768518	164083273577029	1.28371e+07	0.00248994280487488	0.532	0.271	1471	3735	6376	4012	---NA---	UpinNonRep
TRINITY_DN138565_c1_g1	nothing	repro	544314478326104	241869819888642	1.29123e+09	0.00248996311011289	0.229	0.000	0.000	6550	0.632	0.734	SETVS_PLAF7Variant-silencing SET domain-containing OS=Plasmodium falciparum (isolate 3D7) OX=36329 GN=SETVS PE=2 SV=1	UpinNonRep
TRINITY_DN138226_c0_g1	nothing	repro	419434439897437	18740839336483	1.39099e+09	0.00263635542817732	0.754	1886	0.312	15971	17520	2793	---NA---	UpinNonRep
TRINITY_DN138087_c3_g2	nothing	repro	331473780114675	884575516419807	1.41185e+09	0.0026607044251647	143111	282319	300169	1965660	1736147	1064362	---NA---	UpinNonRep
TRINITY_DN50848_c0_g1	nothing	repro	568292506197932	0.311328030885797	1.48324e+09	0.00277943306284077	0.168	0.000	0.000	3051	9183	2989	---NA---	UpinNonRep
TRINITY_DN126690_c0_g1	nothing	repro	402203653438891	223221296211422	1.50403e+09	0.0028025608336713	0.121	0.465	1226	9511	7372	3291	---NA---	UpinNonRep
TRINITY_DN144304_c5_g2	nothing	repro	77369924615468	0.82700062101168	1.51932e+09	0.00280353655870736	0.000	0.000	0.000	12203	8990	0.328	---NA---	UpinNonRep
TRINITY_DN137588_c1_g2	nothing	repro	735837895314917	0.49824427916683	1.55236e+08	0.00282903973545432	0.000	0.000	0.000	1772	0.311	2465	CMBL_DICDICarboxymethylenebutenolidase homolog OS=Dictyostelium discoideum OX=44689 GN=cmbl PE=3 SV=1	UpinNonRep
TRINITY_DN139439_c4_g2	nothing	repro	700904645819934	0.188656274305858	1.63157e+09	0.00294215235167314	0.000	0.000	0.000	0.415	0.461	0.656	---NA---	UpinNonRep
TRINITY_DN144343_c3_g1	nothing	repro	723205404747133	0.367516699435994	1.69617e+09	0.00302466044421479	0.000	0.000	0.000	2120	3825	0.682	---NA---	UpinNonRep
TRINITY_DN121484_c0_g1	nothing	repro	715485789903642	0.314416788501501	1.76169e+09	0.0031080767560613	0.000	0.000	0.000	0.864	0.589	0.118	---NA---	UpinNonRep
TRINITY_DN135348_c3_g11	nothing	repro	343808860894922	351887883507644	1.79933e+09	0.0031207850261074	7171	7723	11310	83040	88251	30232	---NA---	UpinNonRep
TRINITY_DN141658_c4_g1	nothing	repro	717460280608	0.333922035326831	1.80653e+09	0.0031207850261074	0.000	0.000	0.000	4800	2786	0.642	---NA---	UpinNonRep
TRINITY_DN131703_c1_g1	nothing	repro	686796370629893	0.0741747599511745	2.00092e+09	0.00343867516288898	0.000	0.000	0.000	0.639	0.450	0.367	DHB14_BOVIN17-beta-hydroxysteroid dehydrogenase 14 OS=Bos taurus OX=9913 GN=HSD17B14 PE=2 SV=1	UpinNonRep
TRINITY_DN136843_c0_g1	nothing	repro	608305865113621	0.82988572093837	2.05948e+09	0.00346745256118823	0.000	0.000	0.078	2501	2432	0.210	---NA---	UpinNonRep
TRINITY_DN140063_c1_g1	nothing	repro	466506192349615	0.664564735324327	2.24605e+09	0.00372484980851068	0.027	0.000	0.301	1738	0.589	0.708	---NA---	UpinNonRep
TRINITY_DN138697_c1_g2	nothing	repro	431293636834877	110836343803747	2.27882e+09	0.00376039712326326	0.081	0.068	0.123	0.505	1286	1678	---NA---	UpinNonRep
TRINITY_DN96066_c0_g1	nothing	repro	697909155872438	0.166514819598547	2.51199e+09	0.00405022525325111	0.000	0.000	0.000	0.740	0.525	1088	RT16_BOVIN28S ribosomal mitochondrial OS=Bos taurus OX=9913 GN=MRPS16 PE=1 SV=2	UpinNonRep
TRINITY_DN105614_c0_g1	nothing	repro	832655107454655	135849409547222	2.55642e+09	0.00407952763424101	0.000	0.000	0.000	2714	4425	0.000	---NA---	UpinNonRep
TRINITY_DN135376_c2_g5	nothing	repro	827212788969366	131042083497565	2.55831e+09	0.00407952763424101	0.000	0.000	0.000	11283	15537	0.000	---NA---	UpinNonRep
TRINITY_DN144921_c5_g3	nothing	repro	395077310164058	196626291247196	2.66282e+08	0.00416605319734379	0.700	0.271	1894	6292	3686	11249	---NA---	UpinNonRep
TRINITY_DN8201_c0_g1	nothing	repro	685285799625576	0.0580515176156489	2.7852e+09	0.00433706600175847	0.000	0.000	0.000	1166	1329	0.708	---NA---	UpinNonRep
TRINITY_DN143218_c5_g1	nothing	repro	39271369728355	105238564559812	2.82385e+09	0.00437671047666516	0.438	0.127	0.256	3331	5829	1114	ELAV2_XENTRELAV 2 OS=Xenopus tropicalis OX=8364 GN=elavl2 PE=2 SV=2	UpinNonRep
TRINITY_DN118915_c0_g1	nothing	repro	439827642952464	245861881012456	3.06757e+09	0.00471042875912852	0.000	0.736	0.903	14289	8583	1311	---NA---	UpinNonRep
TRINITY_DN124255_c0_g1	nothing	repro	821219395738078	12505188487901	3.25477e+09	0.00488480273800677	0.000	0.000	0.000	1851	2990	0.000	---NA---	UpinNonRep
TRINITY_DN141577_c4_g7	nothing	repro	70808953915954	0.238528575418924	3.31317e+09	0.00494731866698232	0.000	0.000	0.000	1346	2561	0.472	ISCA2_HUMANIron-sulfur cluster assembly 2 mitochondrial OS=Homo sapiens OX=9606 GN=ISCA2 PE=1 SV=2	UpinNonRep
TRINITY_DN140662_c8_g7	nothing	repro	436396289869514	0.465608227592103	3.34117e+09	0.00494731866698232	0.061	0.000	0.000	0.314	0.300	0.577	---NA---	UpinNonRep
TRINITY_DN140361_c3_g5	nothing	repro	439611733713903	353068386933972	3.41138e+09	0.00500657480720716	2613	0.778	4992	15691	18762	75909	---NA---	UpinNonRep
TRINITY_DN129734_c0_g1	nothing	repro	462234482928419	377486257515437	3.45565e+08	0.0050188445894308	0.067	6657	0.791	7806	19802	18459	---NA---	UpinNonRep
TRINITY_DN131839_c0_g1	nothing	repro	397289929052227	0.901098747581478	3.59245e+09	0.0051246339083222	0.067	0.085	0.223	2008	0.922	1324	---NA---	UpinNonRep
TRINITY_DN142069_c6_g2	nothing	repro	699076277902868	0.180787231544458	3.61543e+09	0.0051246339083222	0.000	0.000	0.000	0.583	0.193	0.734	---NA---	UpinNonRep
TRINITY_DN137705_c9_g1	nothing	repro	465072184759996	178269517661724	3.65864e+09	0.00516381581887055	0.108	0.051	0.212	2142	4297	0.249	RM13_MOUSE39S ribosomal mitochondrial OS=Mus musculus OX=10090 GN=Mrpl13 PE=1 SV=1	UpinNonRep
TRINITY_DN144153_c5_g2	nothing	repro	432501974018194	102443396255889	3.72625e+09	0.00517611272319386	0.101	0.059	0.045	1413	1575	0.236	RR2_PAUCH30S ribosomal organellar chromatophore OS=Paulinella chromatophora OX=39717 GN=rps2 PE=3 SV=1	UpinNonRep
TRINITY_DN142593_c3_g1	nothing	repro	633925306455782	243403011976562	3.74225e+09	0.00517611272319386	0.040	0.000	0.000	2692	0.000	2111	---NA---	UpinNonRep
TRINITY_DN142212_c5_g1	nothing	repro	518646076714257	0.0421378201462086	3.74387e+09	0.00517611272319386	0.000	0.144	0.000	0.594	0.621	0.446	DHX8_DROMEATP-dependent RNA helicase DHX8 OS=Drosophila melanogaster OX=7227 GN=pea PE=1 SV=1	UpinNonRep
TRINITY_DN140656_c1_g3	nothing	repro	606128850789216	253902920536766	3.77966e+09	0.00520181260855456	0.000	0.000	1270	25269	35832	0.564	---NA---	UpinNonRep
TRINITY_DN138885_c10_g1	nothing	repro	69392162597966	0.130269213650139	3.83686e+09	0.00523707845511816	0.000	0.000	0.000	1447	1264	0.354	---NA---	UpinNonRep
TRINITY_DN123919_c0_g1	nothing	repro	36574841938689	0.988909817853253	3.86849e+09	0.00525861500571764	0.781	0.271	0.234	3264	5068	4235	---NA---	UpinNonRep
TRINITY_DN131469_c0_g1	nothing	repro	685510987571416	0.070010432961468	3.92239e+09	0.00531011884320355	0.000	0.000	0.000	0.561	0.193	0.170	RS2_LEIAM40S ribosomal S2 OS=Leishmania amazonensis OX=5659 PE=3 SV=1	UpinNonRep
TRINITY_DN137761_c2_g2	nothing	repro	531768846229162	0.0241413104630614	4.03581e+09	0.00540287870479165	0.128	0.000	0.000	2524	3525	2779	---NA---	UpinNonRep
TRINITY_DN125564_c0_g1	nothing	repro	550225207407069	0.307633423267892	4.1687e+08	0.00550866510454232	0.000	0.787	0.000	9645	12087	1141	---NA---	UpinNonRep
TRINITY_DN118088_c0_g1	nothing	repro	392096277117062	179571399776156	4.19668e+09	0.00552363438306889	1071	1227	2362	16263	29414	4104	---NA---	UpinNonRep
TRINITY_DN139755_c2_g2	nothing	repro	328723789213369	379850492655606	4.32643e+09	0.0056495638786538	2714	3333	2541	14109	11583	26050	---NA---	UpinNonRep
TRINITY_DN137772_c3_g4	nothing	repro	334216469727898	102476481013417	4.58145e+09	0.0059591206463554	563347	2159492	1624999	13111456	11920131	3016032	---NA---	UpinNonRep
TRINITY_DN135975_c1_g1	nothing	repro	395451228060427	0.545510012154108	4.8249e+09	0.00620224163989282	0.040	0.000	0.390	0.538	1800	1009	---NA---	UpinNonRep
TRINITY_DN144922_c7_g2	nothing	repro	43995281607046	0.327257863110209	4.84316e+09	0.00620224163989282	0.081	0.000	0.056	1043	2840	0.249	---NA---	UpinNonRep
TRINITY_DN138144_c1_g1	nothing	repro	343084824037973	260202884910082	4.94037e+09	0.00627824922440219	1933	8907	1794	28286	41543	15955	---NA---	UpinNonRep
TRINITY_DN143561_c13_g1	nothing	repro	740172773837199	0.51205155963759	5.04879e+09	0.00631918068681402	0.000	0.000	0.000	5126	8637	0.288	---NA---	UpinNonRep
TRINITY_DN134562_c2_g1	nothing	repro	696696156373668	0.14510464051305	5.11024e+09	0.00637204564150651	0.000	0.000	0.000	2860	8787	6411	---NA---	UpinNonRep
TRINITY_DN136604_c1_g1	nothing	repro	445655149377132	0.378418981662008	5.36173e+09	0.00656882422094437	0.215	0.000	0.111	4778	2218	0.420	---NA---	UpinNonRep
TRINITY_DN140368_c8_g4	nothing	repro	671740090531948	-0.0496890402220809	5.45227e+09	0.00664855899204359	0.000	0.000	0.000	0.460	0.439	0.511	---NA---	UpinNonRep
TRINITY_DN140237_c1_g2	nothing	repro	613970102948256	315273043761188	5.71327e+08	0.0069159748687458	0.047	0.000	0.000	2602	0.643	0.013	---NA---	UpinNonRep
TRINITY_DN138761_c4_g2	nothing	repro	477445685434457	0.755319672216722	5.78279e+08	0.00694940010050736	0.054	0.000	0.256	1110	3429	1075	---NA---	UpinNonRep
TRINITY_DN139403_c12_g1	nothing	repro	532769034214853	123834514263922	6.08008e+09	0.00717665290637467	0.114	0.592	0.468	6808	18420	0.485	---NA---	UpinNonRep
TRINITY_DN142989_c2_g1	nothing	repro	36326261852304	100169912337449	6.14028e+08	0.00722201292641746	0.141	0.135	0.290	0.908	1672	1075	---NA---	UpinNonRep
TRINITY_DN144047_c3_g2	nothing	repro	433203916620805	16641249897752	6.27555e+09	0.00731614323958523	0.000	0.000	0.992	5451	2100	1796	---NA---	UpinNonRep
TRINITY_DN141131_c1_g2	nothing	repro	68204286373698	0.0412940145072634	6.28648e+09	0.00731614323958523	0.000	0.000	0.000	0.550	0.364	0.472	IF3M_MOUSETranslation initiation factor IF- mitochondrial OS=Mus musculus OX=10090 GN=Mtif3 PE=1 SV=1	UpinNonRep
TRINITY_DN140339_c4_g1	nothing	repro	523982987043189	165594731431809	6.34036e+09	0.00735304509035849	0.000	1201	0.000	10487	17927	0.695	---NA---	UpinNonRep
TRINITY_DN113114_c0_g1	nothing	repro	675247898728402	-0.0253264326677774	6.38428e+09	0.00736901763170956	0.000	0.000	0.000	0.493	0.739	0.577	---NA---	UpinNonRep
TRINITY_DN106696_c0_g1	nothing	repro	511588572996756	-0.0100474447483008	6.56828e+09	0.0075108069144511	0.000	0.093	0.000	0.381	0.257	0.367	---NA---	UpinNonRep
TRINITY_DN145006_c1_g1	nothing	repro	385500865303895	212960503218674	6.58962e+09	0.0075108069144511	0.256	1463	0.167	6785	12419	0.249	---NA---	UpinNonRep
TRINITY_DN274998_c0_g1	nothing	repro	669019121997361	-0.0696473826780888	6.90662e+09	0.00771862591014901	0.000	0.000	0.000	0.707	0.504	0.249	---NA---	UpinNonRep
TRINITY_DN141110_c3_g1	nothing	repro	682959574185887	0.0480469600736848	6.91158e+09	0.00771862591014901	0.000	0.000	0.000	0.830	0.279	0.852	IVD_BOVINIsovaleryl- mitochondrial OS=Bos taurus OX=9913 GN=IVD PE=2 SV=1	UpinNonRep
TRINITY_DN127490_c0_g1	nothing	repro	365086439321699	0.839084889766637	6.98998e+09	0.00777998339679002	0.269	0.000	0.401	2153	2357	1075	---NA---	UpinNonRep
TRINITY_DN112081_c0_g1	nothing	repro	692798847378911	0.115038824177202	7.32908e+09	0.00803612627658144	0.000	0.000	0.000	1727	2154	0.367	---NA---	UpinNonRep
TRINITY_DN139773_c2_g2	nothing	repro	522390260343633	0.0855550345993532	7.406e+08	0.00806984781940791	0.000	0.085	0.000	2221	0.997	0.288	---NA---	UpinNonRep
TRINITY_DN141718_c3_g1	nothing	repro	666669411522867	-0.0914819733452966	7.42474e+09	0.00806984781940791	0.000	0.000	0.000	0.819	0.932	0.734	DHSO_CHICKSorbitol dehydrogenase OS=Gallus gallus OX=9031 GN=SORD PE=1 SV=1	UpinNonRep
TRINITY_DN136096_c4_g1	nothing	repro	333612541514032	224240268796084	7.4931e+09	0.00806984781940791	0.162	0.660	0.123	2041	4147	1481	DPYL3_MOUSEDihydropyrimidinase-related 3 OS=Mus musculus OX=10090 GN=Dpysl3 PE=1 SV=1	UpinNonRep
TRINITY_DN119285_c0_g1	nothing	repro	665473976869444	-0.0942270765793282	7.7539e+09	0.00826949406912948	0.000	0.000	0.000	1189	0.557	0.472	---NA---	UpinNonRep
TRINITY_DN145019_c5_g1	nothing	repro	351528023371657	204956434967991	7.79242e+09	0.00828394618276656	0.034	0.211	0.134	2097	3225	0.551	---NA---	UpinNonRep
TRINITY_DN142121_c5_g1	nothing	repro	29374569782258	238411210338842	8.0701e+09	0.00852449159625929	0.431	0.736	0.579	4240	2829	3186	YXEK_CAEELUncharacterized oxidoreductase OS=Caenorhabditis elegans OX=6239 GN= PE=3 SV=1	UpinNonRep
TRINITY_DN144772_c7_g1	nothing	repro	386971553013547	165588504905346	8.17959e+09	0.00858545970780175	0.081	0.330	0.167	4598	5883	0.551	---NA---	UpinNonRep
TRINITY_DN142033_c6_g1	nothing	repro	404055531908099	179058852799128	8.21535e+09	0.00859579142212152	0.088	0.482	0.189	3858	3557	0.184	---NA---	UpinNonRep
TRINITY_DN136442_c0_g1	nothing	repro	341793412403991	125290884586862	9.07409e+09	0.00924063390868652	0.135	0.414	0.111	0.942	1211	0.472	---NA---	UpinNonRep
TRINITY_DN140830_c7_g1	nothing	repro	665952656591415	-0.0972653379541712	9.09358e+09	0.00924063390868652	0.000	0.000	0.000	1839	1029	0.197	---NA---	UpinNonRep
TRINITY_DN142610_c1_g1	nothing	repro	440064201972993	519469631438868	9.10332e+09	0.00924063390868652	15467	1320	19255	81616	80611	326041	---NA---	UpinNonRep
TRINITY_DN219645_c0_g1	nothing	repro	762998978627122	0.760029091557784	9.13171e+09	0.00924063390868652	0.000	0.000	0.000	1817	0.000	0.433	---NA---	UpinNonRep
TRINITY_DN140586_c11_g2	nothing	repro	317198762312522	163713977225531	9.17875e+09	0.00924063390868652	0.141	0.144	0.189	0.886	1125	0.787	---NA---	UpinNonRep
TRINITY_DN143439_c12_g1	nothing	repro	459453260844725	0.221188413568684	9.4676e+09	0.0094300672736197	0.000	0.127	0.000	0.875	0.600	0.236	---NA---	UpinNonRep
TRINITY_DN141363_c0_g1	nothing	repro	38650252231986	518331623962715	9.58646e+09	0.00951986717295221	2956	1996	11511	44436	40643	84693	---NA---	UpinNonRep
TRINITY_DN144501_c0_g8	nothing	repro	44209139102232	0.453703721978135	9.90751e+09	0.00973019864053127	0.034	0.000	0.134	0.729	1275	0.577	---NA---	UpinNonRep
TRINITY_DN131894_c0_g2	nothing	repro	441490266349513	-0.13194694242038	0.000100434118812622	0.00982654528842791	0.168	0.000	0.000	1828	1329	1429	---NA---	UpinNonRep
TRINITY_DN142829_c15_g1	nothing	repro	547161859388713	0.121533075999725	0.000101443615499946	0.00989612305559471	0.088	0.000	0.000	1200	2957	0.551	---NA---	UpinNonRep
TRINITY_DN107119_c0_g1	nothing	repro	401295598276914	0.549663950580079	0.000102482663104578	0.00993928472783451	0.000	0.144	0.123	1088	1050	0.551	---NA---	UpinNonRep
TRINITY_DN140624_c0_g1	nothing	repro	577142401236949	0.356399380320576	0.000102690236108368	0.00993928472783451	0.047	0.000	0.000	1436	2411	0.131	---NA---	UpinNonRep
TRINITY_DN134428_c4_g4	nothing	repro	655274728237487	-0.176600956794648	0.00010321828472095	0.00994894551028695	0.000	0.000	0.000	3791	2497	2255	---NA---	UpinNonRep

## Sheet: Enrichment_Repro
Table S7. Differential gene expression (DE) in G. macandrewii. Table showing the DE transcripts between reproductive and non-reproductive individuals in G. macandrewii with their corresponding gene annotations and their expression levels in each sample.
Enrichment FDR	nGenes	Pathway Genes	Fold Enrichment	Pathway	URL	Genes
0.132749633425425	2	219	995042400521853	GO:0000075 cell cycle checkpoint signaling	http://amigo.geneontology.org/amigo/term/GO:0000075	H2AX CCNB1
0.117578878202314	3	342	955764411027569	GO:0051604 protein maturation	http://amigo.geneontology.org/amigo/term/GO:0051604	TLL1 ISCA2 HSPD1
0.117578878202314	3	346	944715111478117	GO:0071214 cellular response to abiotic stimulus	http://amigo.geneontology.org/amigo/term/GO:0071214	RHOB CDC25A H2AX
0.117578878202314	3	346	944715111478117	GO:0104004 cellular response to environmental stimulus	http://amigo.geneontology.org/amigo/term/GO:0104004	RHOB CDC25A H2AX
0.138611519307246	2	235	927294832826748	GO:0043542 endothelial cell migration	http://amigo.geneontology.org/amigo/term/GO:0043542	ETS1 RHOB
0.119547095007078	1	12	907976190476191	GO:0006568 tryptophan metabolic process	http://amigo.geneontology.org/amigo/term/GO:0006568	IDO2
0.119547095007078	1	12	907976190476191	GO:1900121 negative regulation of receptor binding	http://amigo.geneontology.org/amigo/term/GO:1900121	PTPRF
0.14051231235639	2	241	904208654416123	GO:0010632 regulation of epithelial cell migration	http://amigo.geneontology.org/amigo/term/GO:0010632	ETS1 RHOB
0.119547095007078	1	13	838131868131868	GO:0016078 tRNA catabolic process	http://amigo.geneontology.org/amigo/term/GO:0016078	EXOSC7
0.119547095007078	1	13	838131868131868	GO:0043928 exonucleolytic catabolism of deadenylated mRNA	http://amigo.geneontology.org/amigo/term/GO:0043928	EXOSC7
0.119547095007078	1	13	838131868131868	GO:0051987 positive regulation of attachment of spindle microtubules to kinetochore	http://amigo.geneontology.org/amigo/term/GO:0051987	CCNB1
0.119547095007078	1	13	838131868131868	GO:0070189 kynurenine metabolic process	http://amigo.geneontology.org/amigo/term/GO:0070189	IDO2
0.14764852821211	2	274	795307612095933	GO:0090068 positive regulation of cell cycle process	http://amigo.geneontology.org/amigo/term/GO:0090068	CDC25A CCNB1
0.124197759746034	1	14	778265306122449	GO:0006586 indolalkylamine metabolic process	http://amigo.geneontology.org/amigo/term/GO:0006586	IDO2
0.124197759746034	1	14	778265306122449	GO:0090158 endoplasmic reticulum membrane organization	http://amigo.geneontology.org/amigo/term/GO:0090158	ATL2
0.124197759746034	1	14	778265306122449	GO:0097398 cellular response to interleukin-17	http://amigo.geneontology.org/amigo/term/GO:0097398	TRAF5
0.14764852821211	2	281	775495678698526	GO:0006402 mRNA catabolic process	http://amigo.geneontology.org/amigo/term/GO:0006402	EXOSC7 TRAF5
0.14764852821211	2	285	764611528822055	GO:1901988 negative regulation of cell cycle phase transition	http://amigo.geneontology.org/amigo/term/GO:1901988	H2AX CCNB1
0.117578878202314	2	29	751428571428571	GO:0010971 positive regulation of G2/M transition of mitotic cell cycle	http://amigo.geneontology.org/amigo/term/GO:0010971	CDC25A CCNB1
0.125734168371762	1	15	726380952380952	GO:0009235 cobalamin metabolic process	http://amigo.geneontology.org/amigo/term/GO:0009235	CUBN
0.125734168371762	1	15	726380952380952	GO:0048291 isotype switching to IgG isotypes	http://amigo.geneontology.org/amigo/term/GO:0048291	HSPD1
0.125734168371762	1	15	726380952380952	GO:0097396 response to interleukin-17	http://amigo.geneontology.org/amigo/term/GO:0097396	TRAF5
0.152011926287521	2	301	723967726625534	GO:0006470 protein dephosphorylation	http://amigo.geneontology.org/amigo/term/GO:0006470	PTPRF CDC25A
0.152011926287521	2	302	721570482497635	GO:0051321 meiotic cell cycle	http://amigo.geneontology.org/amigo/term/GO:0051321	CDC25A H2AX
0.154899283507699	2	309	705224225612575	GO:0045765 regulation of angiogenesis	http://amigo.geneontology.org/amigo/term/GO:0045765	RHOB ETS1
0.156184388252807	2	313	696211775445002	GO:1901342 regulation of vasculature development	http://amigo.geneontology.org/amigo/term/GO:1901342	RHOB ETS1
0.117578878202314	3	471	693994540491356	GO:0009314 response to radiation	http://amigo.geneontology.org/amigo/term/GO:0009314	RHOB CDC25A H2AX
0.117578878202314	3	474	689602169981917	GO:1901987 regulation of cell cycle phase transition	http://amigo.geneontology.org/amigo/term/GO:1901987	CDC25A CCNB1 H2AX
0.157821088846067	2	318	685265049415993	GO:0010631 epithelial cell migration	http://amigo.geneontology.org/amigo/term/GO:0010631	ETS1 RHOB
0.117578878202314	2	32	680982142857143	GO:1902751 positive regulation of cell cycle G2/M phase transition	http://amigo.geneontology.org/amigo/term/GO:1902751	CDC25A CCNB1
0.125734168371762	1	16	680982142857143	GO:0002836 positive regulation of response to tumor cell	http://amigo.geneontology.org/amigo/term/GO:0002836	HSPD1
0.125734168371762	1	16	680982142857143	GO:0002839 positive regulation of immune response to tumor cell	http://amigo.geneontology.org/amigo/term/GO:0002839	HSPD1
0.125734168371762	1	16	680982142857143	GO:0030575 nuclear body organization	http://amigo.geneontology.org/amigo/term/GO:0030575	ETS1
0.125734168371762	1	16	680982142857143	GO:0032490 detection of molecule of bacterial origin	http://amigo.geneontology.org/amigo/term/GO:0032490	DMBT1
0.125734168371762	1	16	680982142857143	GO:0034427 nuclear-transcribed mRNA catabolic process exonucleolytic 3-prime-5-prime	http://amigo.geneontology.org/amigo/term/GO:0034427	EXOSC7
0.158789650781217	2	321	678860703159769	GO:0090132 epithelium migration	http://amigo.geneontology.org/amigo/term/GO:0090132	ETS1 RHOB
0.159090606211496	2	323	674657231313578	GO:1903311 regulation of mRNA metabolic process	http://amigo.geneontology.org/amigo/term/GO:1903311	EXOSC7 TRAF5
0.160718575909025	2	327	666404543468764	GO:0090130 tissue migration	http://amigo.geneontology.org/amigo/term/GO:0090130	ETS1 RHOB
0.119547095007078	3	505	647270155586987	GO:0046700 heterocycle catabolic process	http://amigo.geneontology.org/amigo/term/GO:0046700	EXOSC7 IDO2 TRAF5
0.164866626543886	2	337	646629927935566	GO:0010948 negative regulation of cell cycle process	http://amigo.geneontology.org/amigo/term/GO:0010948	H2AX CCNB1
0.164866626543886	2	337	646629927935566	GO:1901293 nucleoside phosphate biosynthetic process	http://amigo.geneontology.org/amigo/term/GO:1901293	IDO2 TK1
0.129528239755783	1	17	640924369747899	GO:0009074 aromatic amino acid family catabolic process	http://amigo.geneontology.org/amigo/term/GO:0009074	IDO2
0.129528239755783	1	17	640924369747899	GO:0097428 protein maturation by iron-sulfur cluster transfer	http://amigo.geneontology.org/amigo/term/GO:0097428	ISCA2
0.129528239755783	1	17	640924369747899	GO:1903358 regulation of Golgi organization	http://amigo.geneontology.org/amigo/term/GO:1903358	CAMSAP2
0.119547095007078	3	512	638420758928571	GO:0044270 cellular nitrogen compound catabolic process	http://amigo.geneontology.org/amigo/term/GO:0044270	EXOSC7 IDO2 TRAF5
0.168222856569816	2	348	626190476190476	GO:0006310 DNA recombination	http://amigo.geneontology.org/amigo/term/GO:0006310	HSPD1 H2AX
0.119547095007078	3	526	621428571428571	GO:0019439 aromatic compound catabolic process	http://amigo.geneontology.org/amigo/term/GO:0019439	EXOSC7 IDO2 TRAF5
0.174511719544919	2	357	610404161664666	GO:1901990 regulation of mitotic cell cycle phase transition	http://amigo.geneontology.org/amigo/term/GO:1901990	CDC25A CCNB1
0.125734168371762	3	554	590020629190304	GO:1901361 organic cyclic compound catabolic process	http://amigo.geneontology.org/amigo/term/GO:1901361	EXOSC7 IDO2 TRAF5
0.174511719544919	2	378	576492819349962	GO:0045787 positive regulation of cell cycle	http://amigo.geneontology.org/amigo/term/GO:0045787	CDC25A CCNB1
0.174511719544919	2	378	576492819349962	GO:1903039 positive regulation of leukocyte cell-cell adhesion	http://amigo.geneontology.org/amigo/term/GO:1903039	HSPD1 ETS1
0.133926465814443	1	19	573458646616541	GO:0044872 lipoprotein localization	http://amigo.geneontology.org/amigo/term/GO:0044872	CUBN
0.174511719544919	2	384	567485119047619	GO:0010639 negative regulation of organelle organization	http://amigo.geneontology.org/amigo/term/GO:0010639	CAMSAP2 CCNB1
0.13124025063636	3	598	546607740086001	GO:0044770 cell cycle phase transition	http://amigo.geneontology.org/amigo/term/GO:0044770	CCNB1 CDC25A H2AX
0.137695256023278	1	20	544785714285714	GO:0016075 rRNA catabolic process	http://amigo.geneontology.org/amigo/term/GO:0016075	EXOSC7
0.137695256023278	1	20	544785714285714	GO:0071027 nuclear RNA surveillance	http://amigo.geneontology.org/amigo/term/GO:0071027	EXOSC7
0.180846694970486	2	401	543427146419665	GO:0071900 regulation of protein serine/threonine kinase activity	http://amigo.geneontology.org/amigo/term/GO:0071900	CCNB1 CDC25A
0.180846694970486	2	403	540730237504431	GO:0016311 dephosphorylation	http://amigo.geneontology.org/amigo/term/GO:0016311	PTPRF CDC25A
0.18311715764854	2	411	530205074730622	GO:0001701 in utero embryonic development	http://amigo.geneontology.org/amigo/term/GO:0001701	RCN1 CCNB1
0.137695256023278	1	21	518843537414966	GO:0002837 regulation of immune response to tumor cell	http://amigo.geneontology.org/amigo/term/GO:0002837	HSPD1
0.137695256023278	1	21	518843537414966	GO:0051988 regulation of attachment of spindle microtubules to kinetochore	http://amigo.geneontology.org/amigo/term/GO:0051988	CCNB1
0.137695256023278	1	21	518843537414966	GO:0090231 regulation of spindle checkpoint	http://amigo.geneontology.org/amigo/term/GO:0090231	CCNB1
0.137695256023278	1	21	518843537414966	GO:0090266 regulation of mitotic cell cycle spindle assembly checkpoint	http://amigo.geneontology.org/amigo/term/GO:0090266	CCNB1
0.137695256023278	1	21	518843537414966	GO:0098543 detection of other organism	http://amigo.geneontology.org/amigo/term/GO:0098543	DMBT1
0.137695256023278	1	21	518843537414966	GO:1903504 regulation of mitotic spindle checkpoint	http://amigo.geneontology.org/amigo/term/GO:1903504	CCNB1
0.191191590497567	2	434	502106649111257	GO:0022409 positive regulation of cell-cell adhesion	http://amigo.geneontology.org/amigo/term/GO:0022409	HSPD1 ETS1
0.193557519541536	2	444	490797940797941	GO:0010975 regulation of neuron projection development	http://amigo.geneontology.org/amigo/term/GO:0010975	CAMSAP2 PTPRF
0.193557519541536	2	446	488597053171044	GO:0001667 ameboidal-type cell migration	http://amigo.geneontology.org/amigo/term/GO:0001667	ETS1 RHOB
0.14764852821211	3	689	474414264980303	GO:0051301 cell division	http://amigo.geneontology.org/amigo/term/GO:0051301	CCNB1 CDC25A RHOB
0.14326723392803	1	23	473726708074534	GO:0023019 signal transduction involved in regulation of gene expression	http://amigo.geneontology.org/amigo/term/GO:0023019	TRAF5
0.198879218115623	2	462	471675943104515	GO:0034655 nucleobase-containing compound catabolic process	http://amigo.geneontology.org/amigo/term/GO:0034655	EXOSC7 TRAF5
0.14468722915535	1	24	453988095238095	GO:0000291 nuclear-transcribed mRNA catabolic process exonucleolytic	http://amigo.geneontology.org/amigo/term/GO:0000291	EXOSC7
0.14468722915535	1	24	453988095238095	GO:0003159 morphogenesis of an endothelium	http://amigo.geneontology.org/amigo/term/GO:0003159	RHOB
0.14468722915535	1	24	453988095238095	GO:0061154 endothelial tube morphogenesis	http://amigo.geneontology.org/amigo/term/GO:0061154	RHOB
0.117578878202314	5	1213	449122600400424	GO:0051726 regulation of cell cycle	http://amigo.geneontology.org/amigo/term/GO:0051726	CCNB1 CDC25A ETS1 H2AX RHOB
0.147146676077703	1	25	435828571428571	GO:0006213 pyrimidine nucleoside metabolic process	http://amigo.geneontology.org/amigo/term/GO:0006213	TK1
0.147146676077703	1	25	435828571428571	GO:0009162 deoxyribonucleoside monophosphate metabolic process	http://amigo.geneontology.org/amigo/term/GO:0009162	TK1
0.147146676077703	1	25	435828571428571	GO:0042430 indole-containing compound metabolic process	http://amigo.geneontology.org/amigo/term/GO:0042430	IDO2
0.14764852821211	1	26	419065934065934	GO:0002755 MyD88-dependent toll-like receptor signaling pathway	http://amigo.geneontology.org/amigo/term/GO:0002755	HSPD1
0.14764852821211	1	26	419065934065934	GO:0032727 positive regulation of interferon-alpha production	http://amigo.geneontology.org/amigo/term/GO:0032727	HSPD1
0.14764852821211	1	26	419065934065934	GO:0051446 positive regulation of meiotic cell cycle	http://amigo.geneontology.org/amigo/term/GO:0051446	CDC25A
0.156184388252807	3	781	418529357965978	GO:0010564 regulation of cell cycle process	http://amigo.geneontology.org/amigo/term/GO:0010564	CDC25A CCNB1 H2AX
0.156184388252807	3	782	417994154183412	GO:0080135 regulation of cellular response to stress	http://amigo.geneontology.org/amigo/term/GO:0080135	TRAF5 PTPRF H2AX
0.14764852821211	1	27	403544973544974	GO:0000466 maturation of 5.8S rRNA from tricistronic rRNA transcript (SSU-rRNA 5.8S rRNA LSU-rRNA)	http://amigo.geneontology.org/amigo/term/GO:0000466	EXOSC7
0.14764852821211	1	27	403544973544974	GO:0002418 immune response to tumor cell	http://amigo.geneontology.org/amigo/term/GO:0002418	HSPD1
0.165887489249351	3	825	396207792207792	GO:1903047 mitotic cell cycle process	http://amigo.geneontology.org/amigo/term/GO:1903047	CCNB1 CDC25A RHOB
0.14764852821211	1	28	389132653061224	GO:0009435 NAD biosynthetic process	http://amigo.geneontology.org/amigo/term/GO:0009435	IDO2
0.14764852821211	1	28	389132653061224	GO:0042402 cellular biogenic amine catabolic process	http://amigo.geneontology.org/amigo/term/GO:0042402	IDO2
0.14764852821211	1	28	389132653061224	GO:0051984 positive regulation of chromosome segregation	http://amigo.geneontology.org/amigo/term/GO:0051984	CCNB1
0.14764852821211	1	28	389132653061224	GO:0099560 synaptic membrane adhesion	http://amigo.geneontology.org/amigo/term/GO:0099560	PTPRF
0.14764852821211	1	29	375714285714286	GO:0000469 cleavage involved in rRNA processing	http://amigo.geneontology.org/amigo/term/GO:0000469	EXOSC7
0.14764852821211	1	29	375714285714286	GO:0009310 amine catabolic process	http://amigo.geneontology.org/amigo/term/GO:0009310	IDO2
0.14764852821211	1	29	375714285714286	GO:0042537 benzene-containing compound metabolic process	http://amigo.geneontology.org/amigo/term/GO:0042537	IDO2
0.14764852821211	1	29	375714285714286	GO:0043032 positive regulation of macrophage activation	http://amigo.geneontology.org/amigo/term/GO:0043032	HSPD1
0.14764852821211	1	29	375714285714286	GO:0048679 regulation of axon regeneration	http://amigo.geneontology.org/amigo/term/GO:0048679	PTPRF
0.174511719544919	3	883	370182818314189	GO:0097435 supramolecular fiber organization	http://amigo.geneontology.org/amigo/term/GO:0097435	CAMSAP2 RHOB TLL1
0.14468722915535	4	1194	365015553960278	GO:0009628 response to abiotic stimulus	http://amigo.geneontology.org/amigo/term/GO:0009628	RHOB CDC25A H2AX HSPD1
0.117578878202314	1	3	363190476190476	GO:0034473 U1 snRNA 3-prime-end processing	http://amigo.geneontology.org/amigo/term/GO:0034473	EXOSC7
0.117578878202314	1	3	363190476190476	GO:0034476 U5 snRNA 3-prime-end processing	http://amigo.geneontology.org/amigo/term/GO:0034476	EXOSC7
0.117578878202314	1	3	363190476190476	GO:0045041 protein import into mitochondrial intermembrane space	http://amigo.geneontology.org/amigo/term/GO:0045041	HSPD1
0.117578878202314	1	3	363190476190476	GO:0110032 positive regulation of G2/MI transition of meiotic cell cycle	http://amigo.geneontology.org/amigo/term/GO:0110032	CDC25A
0.14764852821211	1	30	363190476190476	GO:0007026 negative regulation of microtubule depolymerization	http://amigo.geneontology.org/amigo/term/GO:0007026	CAMSAP2
0.14764852821211	1	30	363190476190476	GO:0019359 nicotinamide nucleotide biosynthetic process	http://amigo.geneontology.org/amigo/term/GO:0019359	IDO2
0.14764852821211	1	30	363190476190476	GO:0019363 pyridine nucleotide biosynthetic process	http://amigo.geneontology.org/amigo/term/GO:0019363	IDO2
0.14764852821211	1	30	363190476190476	GO:0034472 snRNA 3-prime-end processing	http://amigo.geneontology.org/amigo/term/GO:0034472	EXOSC7
0.14764852821211	1	30	363190476190476	GO:0098581 detection of external biotic stimulus	http://amigo.geneontology.org/amigo/term/GO:0098581	DMBT1
0.14764852821211	1	30	363190476190476	GO:1904996 positive regulation of leukocyte adhesion to vascular endothelial cell	http://amigo.geneontology.org/amigo/term/GO:1904996	ETS1
0.148606476443633	1	32	340491071428571	GO:0016226 iron-sulfur cluster assembly	http://amigo.geneontology.org/amigo/term/GO:0016226	ISCA2
0.148606476443633	1	32	340491071428571	GO:0031163 metallo-sulfur cluster assembly	http://amigo.geneontology.org/amigo/term/GO:0031163	ISCA2
0.148606476443633	1	32	340491071428571	GO:0035335 peptidyl-tyrosine dephosphorylation	http://amigo.geneontology.org/amigo/term/GO:0035335	PTPRF
0.148606476443633	1	32	340491071428571	GO:0070570 regulation of neuron projection regeneration	http://amigo.geneontology.org/amigo/term/GO:0070570	PTPRF
0.152011926287521	4	1321	329923218341084	GO:0022402 cell cycle process	http://amigo.geneontology.org/amigo/term/GO:0022402	CCNB1 CDC25A H2AX RHOB
0.193557519541536	3	996	328184165232358	GO:0000278 mitotic cell cycle	http://amigo.geneontology.org/amigo/term/GO:0000278	CCNB1 CDC25A RHOB
0.156184388252807	1	37	294478764478764	GO:0016180 snRNA processing	http://amigo.geneontology.org/amigo/term/GO:0016180	EXOSC7
0.156184388252807	1	37	294478764478764	GO:1904994 regulation of leukocyte adhesion to vascular endothelial cell	http://amigo.geneontology.org/amigo/term/GO:1904994	ETS1
0.14764852821211	5	1859	293053100745408	GO:0065003 protein-containing complex assembly	http://amigo.geneontology.org/amigo/term/GO:0065003	ATL2 CAMSAP2 TK1 HSPD1 H2AX
0.158506002682421	1	38	286729323308271	GO:0044743 protein transmembrane import into intracellular organelle	http://amigo.geneontology.org/amigo/term/GO:0044743	HSPD1
0.174511719544919	4	1529	285041577127908	GO:0080134 regulation of response to stress	http://amigo.geneontology.org/amigo/term/GO:0080134	TRAF5 ETS1 PTPRF H2AX
0.14764852821211	5	1937	281252304742238	GO:0007049 cell cycle	http://amigo.geneontology.org/amigo/term/GO:0007049	CCNB1 CDC25A ETS1 H2AX RHOB
0.117578878202314	2	78	279377289377289	GO:0071479 cellular response to ionizing radiation	http://amigo.geneontology.org/amigo/term/GO:0071479	RHOB H2AX
0.159090606211496	1	39	279377289377289	GO:0000460 maturation of 5.8S rRNA	http://amigo.geneontology.org/amigo/term/GO:0000460	EXOSC7
0.159090606211496	1	39	279377289377289	GO:0045648 positive regulation of erythrocyte differentiation	http://amigo.geneontology.org/amigo/term/GO:0045648	ETS1
0.18311715764854	4	1594	273418175300233	GO:0042981 regulation of apoptotic process	http://amigo.geneontology.org/amigo/term/GO:0042981	ETS1 TRAF5 RHOB HSPD1
0.117578878202314	1	4	272392857142857	GO:0071042 nuclear polyadenylation-dependent mRNA catabolic process	http://amigo.geneontology.org/amigo/term/GO:0071042	EXOSC7
0.117578878202314	1	4	272392857142857	GO:0071047 polyadenylation-dependent mRNA catabolic process	http://amigo.geneontology.org/amigo/term/GO:0071047	EXOSC7
0.117578878202314	1	4	272392857142857	GO:0110030 regulation of G2/MI transition of meiotic cell cycle	http://amigo.geneontology.org/amigo/term/GO:0110030	CDC25A
0.117578878202314	1	4	272392857142857	GO:1901995 positive regulation of meiotic cell cycle phase transition	http://amigo.geneontology.org/amigo/term/GO:1901995	CDC25A
0.117578878202314	1	4	272392857142857	GO:1905448 positive regulation of mitochondrial ATP synthesis coupled electron transport	http://amigo.geneontology.org/amigo/term/GO:1905448	CCNB1
0.117578878202314	1	4	272392857142857	GO:1990809 endoplasmic reticulum tubular network membrane organization	http://amigo.geneontology.org/amigo/term/GO:1990809	ATL2
0.161354481168523	1	40	272392857142857	GO:0072524 pyridine-containing compound metabolic process	http://amigo.geneontology.org/amigo/term/GO:0072524	IDO2
0.188723001043527	4	1627	267872508560892	GO:0043067 regulation of programmed cell death	http://amigo.geneontology.org/amigo/term/GO:0043067	ETS1 TRAF5 RHOB HSPD1
0.163567008011836	1	41	265749128919861	GO:0009595 detection of biotic stimulus	http://amigo.geneontology.org/amigo/term/GO:0009595	DMBT1
0.164866626543886	1	42	259421768707483	GO:0002347 response to tumor cell	http://amigo.geneontology.org/amigo/term/GO:0002347	HSPD1
0.193887863805136	4	1680	259421768707483	GO:0015031 protein transport	http://amigo.geneontology.org/amigo/term/GO:0015031	HSPD1 CUBN RHOB DMBT1
0.166122932639931	1	43	253388704318937	GO:0031111 negative regulation of microtubule polymerization or depolymerization	http://amigo.geneontology.org/amigo/term/GO:0031111	CAMSAP2
0.166122932639931	1	43	253388704318937	GO:0090503 RNA phosphodiester bond hydrolysis exonucleolytic	http://amigo.geneontology.org/amigo/term/GO:0090503	EXOSC7
0.174511719544919	1	47	231823708206687	GO:0008608 attachment of spindle microtubules to kinetochore	http://amigo.geneontology.org/amigo/term/GO:0008608	CCNB1
0.174511719544919	1	48	226994047619048	GO:0007094 mitotic spindle assembly checkpoint signaling	http://amigo.geneontology.org/amigo/term/GO:0007094	CCNB1
0.174511719544919	1	48	226994047619048	GO:0071173 spindle assembly checkpoint signaling	http://amigo.geneontology.org/amigo/term/GO:0071173	CCNB1
0.174511719544919	1	48	226994047619048	GO:0071174 mitotic spindle checkpoint signaling	http://amigo.geneontology.org/amigo/term/GO:0071174	CCNB1
0.117578878202314	2	98	222361516034985	GO:1901992 positive regulation of mitotic cell cycle phase transition	http://amigo.geneontology.org/amigo/term/GO:1901992	CDC25A CCNB1
0.174511719544919	1	49	222361516034985	GO:0007019 microtubule depolymerization	http://amigo.geneontology.org/amigo/term/GO:0007019	CAMSAP2
0.174511719544919	1	49	222361516034985	GO:0031577 spindle checkpoint signaling	http://amigo.geneontology.org/amigo/term/GO:0031577	CCNB1
0.174511719544919	1	49	222361516034985	GO:0046677 response to antibiotic	http://amigo.geneontology.org/amigo/term/GO:0046677	ETS1
0.117578878202314	1	5	217914285714286	GO:0042494 detection of bacterial lipoprotein	http://amigo.geneontology.org/amigo/term/GO:0042494	DMBT1
0.117578878202314	1	5	217914285714286	GO:0046104 thymidine metabolic process	http://amigo.geneontology.org/amigo/term/GO:0046104	TK1
0.117578878202314	1	5	217914285714286	GO:0046125 pyrimidine deoxyribonucleoside metabolic process	http://amigo.geneontology.org/amigo/term/GO:0046125	TK1
0.174511719544919	1	50	217914285714286	GO:0045737 positive regulation of cyclin-dependent protein serine/threonine kinase activity	http://amigo.geneontology.org/amigo/term/GO:0045737	CCNB1
0.174511719544919	1	50	217914285714286	GO:0045841 negative regulation of mitotic metaphase/anaphase transition	http://amigo.geneontology.org/amigo/term/GO:0045841	CCNB1
0.174511719544919	1	51	213641456582633	GO:0043628 ncRNA 3-prime-end processing	http://amigo.geneontology.org/amigo/term/GO:0043628	EXOSC7
0.174511719544919	1	52	209532967032967	GO:0002204 somatic recombination of immunoglobulin genes involved in immune response	http://amigo.geneontology.org/amigo/term/GO:0002204	HSPD1
0.174511719544919	1	52	209532967032967	GO:0002208 somatic diversification of immunoglobulins involved in immune response	http://amigo.geneontology.org/amigo/term/GO:0002208	HSPD1
0.174511719544919	1	52	209532967032967	GO:0006458 de novo protein folding	http://amigo.geneontology.org/amigo/term/GO:0006458	HSPD1
0.174511719544919	1	52	209532967032967	GO:0031103 axon regeneration	http://amigo.geneontology.org/amigo/term/GO:0031103	PTPRF
0.174511719544919	1	52	209532967032967	GO:0033046 negative regulation of sister chromatid segregation	http://amigo.geneontology.org/amigo/term/GO:0033046	CCNB1
0.174511719544919	1	52	209532967032967	GO:0033048 negative regulation of mitotic sister chromatid segregation	http://amigo.geneontology.org/amigo/term/GO:0033048	CCNB1
0.174511719544919	1	52	209532967032967	GO:0045190 isotype switching	http://amigo.geneontology.org/amigo/term/GO:0045190	HSPD1
0.174511719544919	1	52	209532967032967	GO:1902100 negative regulation of metaphase/anaphase transition of cell cycle	http://amigo.geneontology.org/amigo/term/GO:1902100	CCNB1
0.174511719544919	1	52	209532967032967	GO:1902895 positive regulation of miRNA transcription	http://amigo.geneontology.org/amigo/term/GO:1902895	ETS1
0.174511719544919	1	52	209532967032967	GO:2000816 negative regulation of mitotic sister chromatid separation	http://amigo.geneontology.org/amigo/term/GO:2000816	CCNB1
0.174511719544919	1	53	205579514824798	GO:0043536 positive regulation of blood vessel endothelial cell migration	http://amigo.geneontology.org/amigo/term/GO:0043536	ETS1
0.174511719544919	1	53	205579514824798	GO:0045646 regulation of erythrocyte differentiation	http://amigo.geneontology.org/amigo/term/GO:0045646	ETS1
0.117578878202314	2	107	203658210947931	GO:0010595 positive regulation of endothelial cell migration	http://amigo.geneontology.org/amigo/term/GO:0010595	ETS1 RHOB
0.117578878202314	2	108	201772486772487	GO:0010389 regulation of G2/M transition of mitotic cell cycle	http://amigo.geneontology.org/amigo/term/GO:0010389	CDC25A CCNB1
0.174511719544919	1	54	201772486772487	GO:0009409 response to cold	http://amigo.geneontology.org/amigo/term/GO:0009409	HSPD1
0.174511719544919	1	54	201772486772487	GO:0051985 negative regulation of chromosome segregation	http://amigo.geneontology.org/amigo/term/GO:0051985	CCNB1
0.174511719544919	1	54	201772486772487	GO:0061756 leukocyte adhesion to vascular endothelial cell	http://amigo.geneontology.org/amigo/term/GO:0061756	ETS1
0.174511719544919	1	54	201772486772487	GO:1904031 positive regulation of cyclin-dependent protein kinase activity	http://amigo.geneontology.org/amigo/term/GO:1904031	CCNB1
0.174511719544919	1	54	201772486772487	GO:1905819 negative regulation of chromosome separation	http://amigo.geneontology.org/amigo/term/GO:1905819	CCNB1
0.176147700338817	1	55	198103896103896	GO:0048146 positive regulation of fibroblast proliferation	http://amigo.geneontology.org/amigo/term/GO:0048146	CCNB1
0.176147700338817	1	55	198103896103896	GO:0065002 intracellular protein transmembrane transport	http://amigo.geneontology.org/amigo/term/GO:0065002	HSPD1
0.178509632288871	1	56	194566326530612	GO:0051180 vitamin transport	http://amigo.geneontology.org/amigo/term/GO:0051180	CUBN
0.180085757780601	1	57	191152882205514	GO:0002381 immunoglobulin production involved in immunoglobulin-mediated immune response	http://amigo.geneontology.org/amigo/term/GO:0002381	HSPD1
0.180085757780601	1	57	191152882205514	GO:0033047 regulation of mitotic sister chromatid segregation	http://amigo.geneontology.org/amigo/term/GO:0033047	CCNB1
0.180846694970486	1	58	187857142857143	GO:0010332 response to gamma radiation	http://amigo.geneontology.org/amigo/term/GO:0010332	H2AX
0.180846694970486	1	58	187857142857143	GO:0045839 negative regulation of mitotic nuclear division	http://amigo.geneontology.org/amigo/term/GO:0045839	CCNB1
0.117578878202314	2	117	186251526251526	GO:0000079 regulation of cyclin-dependent protein serine/threonine kinase activity	http://amigo.geneontology.org/amigo/term/GO:0000079	CCNB1 CDC25A
0.181644142517695	1	59	184673123486683	GO:0009116 nucleoside metabolic process	http://amigo.geneontology.org/amigo/term/GO:0009116	TK1
0.181644142517695	1	59	184673123486683	GO:0031102 neuron projection regeneration	http://amigo.geneontology.org/amigo/term/GO:0031102	PTPRF
0.117578878202314	1	6	181595238095238	GO:0008315 G2/MI transition of meiotic cell cycle	http://amigo.geneontology.org/amigo/term/GO:0008315	CDC25A
0.117578878202314	1	6	181595238095238	GO:0019441 tryptophan catabolic process to kynurenine	http://amigo.geneontology.org/amigo/term/GO:0019441	IDO2
0.117578878202314	1	6	181595238095238	GO:0030578 PML body organization	http://amigo.geneontology.org/amigo/term/GO:0030578	ETS1
0.117578878202314	1	6	181595238095238	GO:0043152 induction of bacterial agglutination	http://amigo.geneontology.org/amigo/term/GO:0043152	DMBT1
0.117578878202314	1	6	181595238095238	GO:0071029 nuclear ncRNA surveillance	http://amigo.geneontology.org/amigo/term/GO:0071029	EXOSC7
0.117578878202314	1	6	181595238095238	GO:0071035 nuclear polyadenylation-dependent rRNA catabolic process	http://amigo.geneontology.org/amigo/term/GO:0071035	EXOSC7
0.117578878202314	1	6	181595238095238	GO:0071038 nuclear polyadenylation-dependent tRNA catabolic process	http://amigo.geneontology.org/amigo/term/GO:0071038	EXOSC7
0.117578878202314	1	6	181595238095238	GO:0071046 nuclear polyadenylation-dependent ncRNA catabolic process	http://amigo.geneontology.org/amigo/term/GO:0071046	EXOSC7
0.117578878202314	1	6	181595238095238	GO:0106035 protein maturation by [4Fe-4S] cluster transfer	http://amigo.geneontology.org/amigo/term/GO:0106035	ISCA2
0.117578878202314	1	6	181595238095238	GO:0106354 tRNA surveillance	http://amigo.geneontology.org/amigo/term/GO:0106354	EXOSC7
0.117578878202314	2	120	181595238095238	GO:1902749 regulation of cell cycle G2/M phase transition	http://amigo.geneontology.org/amigo/term/GO:1902749	CDC25A CCNB1
0.117578878202314	2	120	181595238095238	GO:1904029 regulation of cyclin-dependent protein kinase activity	http://amigo.geneontology.org/amigo/term/GO:1904029	CCNB1 CDC25A
0.117578878202314	1	6	181595238095238	GO:1905446 regulation of mitochondrial ATP synthesis coupled electron transport	http://amigo.geneontology.org/amigo/term/GO:1905446	CCNB1
0.18311715764854	1	60	181595238095238	GO:0016447 somatic recombination of immunoglobulin gene segments	http://amigo.geneontology.org/amigo/term/GO:0016447	HSPD1
0.18311715764854	1	60	181595238095238	GO:1901976 regulation of cell cycle checkpoint	http://amigo.geneontology.org/amigo/term/GO:1901976	CCNB1
0.18311715764854	1	61	178618266978923	GO:0007080 mitotic metaphase plate congression	http://amigo.geneontology.org/amigo/term/GO:0007080	CCNB1
0.18311715764854	1	61	178618266978923	GO:0048255 mRNA stabilization	http://amigo.geneontology.org/amigo/term/GO:0048255	TRAF5
0.187451257837269	1	63	172947845804989	GO:0043030 regulation of macrophage activation	http://amigo.geneontology.org/amigo/term/GO:0043030	HSPD1
0.188723001043527	1	65	167626373626374	GO:0006767 water-soluble vitamin metabolic process	http://amigo.geneontology.org/amigo/term/GO:0006767	CUBN
0.188723001043527	1	65	167626373626374	GO:0031113 regulation of microtubule polymerization	http://amigo.geneontology.org/amigo/term/GO:0031113	CAMSAP2
0.188723001043527	1	65	167626373626374	GO:0031122 cytoplasmic microtubule organization	http://amigo.geneontology.org/amigo/term/GO:0031122	CAMSAP2
0.188723001043527	1	65	167626373626374	GO:0051289 protein homotetramerization	http://amigo.geneontology.org/amigo/term/GO:0051289	TK1
0.188723001043527	1	65	167626373626374	GO:0051784 negative regulation of nuclear division	http://amigo.geneontology.org/amigo/term/GO:0051784	CCNB1
0.117578878202314	3	200	163435714285714	GO:0071478 cellular response to radiation	http://amigo.geneontology.org/amigo/term/GO:0071478	RHOB CDC25A H2AX
0.117578878202314	2	134	162622601279318	GO:0045931 positive regulation of mitotic cell cycle	http://amigo.geneontology.org/amigo/term/GO:0045931	CDC25A CCNB1
0.117578878202314	2	134	162622601279318	GO:1901989 positive regulation of cell cycle phase transition	http://amigo.geneontology.org/amigo/term/GO:1901989	CDC25A CCNB1
0.191382425859249	1	67	162622601279318	GO:0016073 snRNA metabolic process	http://amigo.geneontology.org/amigo/term/GO:0016073	EXOSC7
0.193413593653684	1	68	160231092436975	GO:0071806 protein transmembrane transport	http://amigo.geneontology.org/amigo/term/GO:0071806	HSPD1
0.193557519541536	1	71	153460764587525	GO:0008333 endosome to lysosome transport	http://amigo.geneontology.org/amigo/term/GO:0008333	RHOB
0.193557519541536	1	71	153460764587525	GO:0033013 tetrapyrrole metabolic process	http://amigo.geneontology.org/amigo/term/GO:0033013	CUBN
0.193557519541536	1	71	153460764587525	GO:0043489 RNA stabilization	http://amigo.geneontology.org/amigo/term/GO:0043489	TRAF5
0.193557519541536	1	71	153460764587525	GO:0070534 protein K63-linked ubiquitination	http://amigo.geneontology.org/amigo/term/GO:0070534	TRAF5
0.194771698442173	1	72	151329365079365	GO:0019731 antibacterial humoral response	http://amigo.geneontology.org/amigo/term/GO:0019731	DMBT1
0.19596606169418	1	73	149256360078278	GO:0032613 interleukin-10 production	http://amigo.geneontology.org/amigo/term/GO:0032613	HSPD1
0.19596606169418	1	73	149256360078278	GO:0032653 regulation of interleukin-10 production	http://amigo.geneontology.org/amigo/term/GO:0032653	HSPD1
0.197850177750266	1	74	147239382239382	GO:1902893 regulation of miRNA transcription	http://amigo.geneontology.org/amigo/term/GO:1902893	ETS1
0.117578878202314	2	149	146251198465964	GO:0010212 response to ionizing radiation	http://amigo.geneontology.org/amigo/term/GO:0010212	RHOB H2AX
0.117578878202314	2	152	143364661654135	GO:0000086 G2/M transition of mitotic cell cycle	http://amigo.geneontology.org/amigo/term/GO:0000086	CDC25A CCNB1
0.117578878202314	1	8	136196428571429	GO:0032493 response to bacterial lipoprotein	http://amigo.geneontology.org/amigo/term/GO:0032493	DMBT1
0.117578878202314	1	8	136196428571429	GO:0034475 U4 snRNA 3-prime-end processing	http://amigo.geneontology.org/amigo/term/GO:0034475	EXOSC7
0.117578878202314	1	8	136196428571429	GO:0034627 de novo NAD biosynthetic process	http://amigo.geneontology.org/amigo/term/GO:0034627	IDO2
0.117578878202314	1	8	136196428571429	GO:0043633 polyadenylation-dependent RNA catabolic process	http://amigo.geneontology.org/amigo/term/GO:0043633	EXOSC7
0.119547095007078	2	165	132069264069264	GO:0007030 Golgi organization	http://amigo.geneontology.org/amigo/term/GO:0007030	CAMSAP2 ATL2
0.119547095007078	2	168	129710884353741	GO:0044839 cell cycle G2/M phase transition	http://amigo.geneontology.org/amigo/term/GO:0044839	CDC25A CCNB1
0.117578878202314	1	9	121063492063492	GO:0000459 exonucleolytic trimming involved in rRNA processing	http://amigo.geneontology.org/amigo/term/GO:0000459	EXOSC7
0.117578878202314	1	9	121063492063492	GO:0000467 exonucleolytic trimming to generate mature 3-prime-end of 5.8S rRNA from tricistronic rRNA transcript (SSU-rRNA 5.8S rRNA LSU-rRNA)	http://amigo.geneontology.org/amigo/term/GO:0000467	EXOSC7
0.117578878202314	1	9	121063492063492	GO:0015889 cobalamin transport	http://amigo.geneontology.org/amigo/term/GO:0015889	CUBN
0.117578878202314	1	9	121063492063492	GO:1901993 regulation of meiotic cell cycle phase transition	http://amigo.geneontology.org/amigo/term/GO:1901993	CDC25A
0.119547095007078	2	181	120394632991318	GO:0010594 regulation of endothelial cell migration	http://amigo.geneontology.org/amigo/term/GO:0010594	ETS1 RHOB
0.119547095007078	2	181	120394632991318	GO:0043488 regulation of mRNA stability	http://amigo.geneontology.org/amigo/term/GO:0043488	EXOSC7 TRAF5
0.125734168371762	2	196	111180758017493	GO:0061013 regulation of mRNA catabolic process	http://amigo.geneontology.org/amigo/term/GO:0061013	EXOSC7 TRAF5
0.125734168371762	2	199	109504666188083	GO:0043487 regulation of RNA stability	http://amigo.geneontology.org/amigo/term/GO:0043487	EXOSC7 TRAF5
0.117578878202314	1	10	108957142857143	GO:0002840 regulation of T cell mediated immune response to tumor cell	http://amigo.geneontology.org/amigo/term/GO:0002840	HSPD1
0.117578878202314	1	10	108957142857143	GO:0006569 tryptophan catabolic process	http://amigo.geneontology.org/amigo/term/GO:0006569	IDO2
0.117578878202314	1	10	108957142857143	GO:0009157 deoxyribonucleoside monophosphate biosynthetic process	http://amigo.geneontology.org/amigo/term/GO:0009157	TK1
0.117578878202314	1	10	108957142857143	GO:0031125 rRNA 3-prime-end processing	http://amigo.geneontology.org/amigo/term/GO:0031125	EXOSC7
0.117578878202314	1	10	108957142857143	GO:0042436 indole-containing compound catabolic process	http://amigo.geneontology.org/amigo/term/GO:0042436	IDO2
0.117578878202314	1	10	108957142857143	GO:0046218 indolalkylamine catabolic process	http://amigo.geneontology.org/amigo/term/GO:0046218	IDO2
0.117578878202314	1	10	108957142857143	GO:0097400 interleukin-17-mediated signaling pathway	http://amigo.geneontology.org/amigo/term/GO:0097400	TRAF5
0.117578878202314	4	425	102547899159664	GO:0045786 negative regulation of cell cycle	http://amigo.geneontology.org/amigo/term/GO:0045786	ETS1 H2AX RHOB CCNB1
0.130559731278171	2	214	101829105473965	GO:0051260 protein homooligomerization	http://amigo.geneontology.org/amigo/term/GO:0051260	ATL2 TK1
0.119547095007078	1	11	99051948051948	GO:0002424 T cell mediated immune response to tumor cell	http://amigo.geneontology.org/amigo/term/GO:0002424	HSPD1
0.119547095007078	1	11	99051948051948	GO:0009120 deoxyribonucleoside metabolic process	http://amigo.geneontology.org/amigo/term/GO:0009120	TK1
0.119547095007078	1	11	99051948051948	GO:0044771 meiotic cell cycle phase transition	http://amigo.geneontology.org/amigo/term/GO:0044771	CDC25A
0.14764852821211	2	282	77274569402229	GO:0051259 protein complex oligomerization	http://amigo.geneontology.org/amigo/term/GO:0051259	ATL2 TK1
0.161678897662252	2	330	66034632034632	GO:0006401 RNA catabolic process	http://amigo.geneontology.org/amigo/term/GO:0006401	EXOSC7 TRAF5
0.130559731278171	1	18	60531746031746	GO:0016045 detection of bacterium	http://amigo.geneontology.org/amigo/term/GO:0016045	DMBT1
0.130559731278171	1	18	60531746031746	GO:0042953 lipoprotein transport	http://amigo.geneontology.org/amigo/term/GO:0042953	CUBN
0.130559731278171	1	18	60531746031746	GO:0071028 nuclear mRNA surveillance	http://amigo.geneontology.org/amigo/term/GO:0071028	EXOSC7
0.130559731278171	1	18	60531746031746	GO:0071786 endoplasmic reticulum tubular network organization	http://amigo.geneontology.org/amigo/term/GO:0071786	ATL2
0.139382963862868	1	22	49525974025974	GO:0002834 regulation of response to tumor cell	http://amigo.geneontology.org/amigo/term/GO:0002834	HSPD1
0.139382963862868	1	22	49525974025974	GO:0071025 RNA surveillance	http://amigo.geneontology.org/amigo/term/GO:0071025	EXOSC7
0.139382963862868	1	22	49525974025974	GO:1900120 regulation of receptor binding	http://amigo.geneontology.org/amigo/term/GO:1900120	PTPRF
0.14764852821211	1	31	35147465437788	GO:0009072 aromatic amino acid family metabolic process	http://amigo.geneontology.org/amigo/term/GO:0009072	IDO2
0.14764852821211	1	31	35147465437788	GO:0051131 chaperone-mediated protein complex assembly	http://amigo.geneontology.org/amigo/term/GO:0051131	HSPD1
0.14764852821211	1	31	35147465437788	GO:0071480 cellular response to gamma radiation	http://amigo.geneontology.org/amigo/term/GO:0071480	H2AX
0.152011926287521	1	33	33017316017316	GO:0072525 pyridine-containing compound biosynthetic process	http://amigo.geneontology.org/amigo/term/GO:0072525	IDO2
0.152011926287521	1	34	32046218487395	GO:0019362 pyridine nucleotide metabolic process	http://amigo.geneontology.org/amigo/term/GO:0019362	IDO2
0.152011926287521	1	34	32046218487395	GO:0031114 regulation of microtubule depolymerization	http://amigo.geneontology.org/amigo/term/GO:0031114	CAMSAP2
0.152011926287521	1	34	32046218487395	GO:0046496 nicotinamide nucleotide metabolic process	http://amigo.geneontology.org/amigo/term/GO:0046496	IDO2
0.152943092932988	1	35	31130612244898	GO:0032607 interferon-alpha production	http://amigo.geneontology.org/amigo/term/GO:0032607	HSPD1
0.152943092932988	1	35	31130612244898	GO:0032647 regulation of interferon-alpha production	http://amigo.geneontology.org/amigo/term/GO:0032647	HSPD1
0.152943092932988	1	35	31130612244898	GO:0042026 protein refolding	http://amigo.geneontology.org/amigo/term/GO:0042026	HSPD1
0.167337897770688	1	44	24762987012987	GO:0009124 nucleoside monophosphate biosynthetic process	http://amigo.geneontology.org/amigo/term/GO:0009124	TK1
0.167337897770688	1	44	24762987012987	GO:0032733 positive regulation of interleukin-10 production	http://amigo.geneontology.org/amigo/term/GO:0032733	HSPD1
0.167337897770688	1	44	24762987012987	GO:0034661 ncRNA catabolic process	http://amigo.geneontology.org/amigo/term/GO:0034661	EXOSC7
0.185294150960567	1	62	17573732718894	GO:0032735 positive regulation of interleukin-12 production	http://amigo.geneontology.org/amigo/term/GO:0032735	HSPD1
0.190064208118246	1	66	16508658008658	GO:0016445 somatic diversification of immunoglobulins	http://amigo.geneontology.org/amigo/term/GO:0016445	HSPD1
0.190064208118246	1	66	16508658008658	GO:0051445 regulation of meiotic cell cycle	http://amigo.geneontology.org/amigo/term/GO:0051445	CDC25A
0.117578878202314	1	7	15565306122449	GO:0002842 positive regulation of T cell mediated immune response to tumor cell	http://amigo.geneontology.org/amigo/term/GO:0002842	HSPD1
0.117578878202314	1	7	15565306122449	GO:0007185 transmembrane receptor protein tyrosine phosphatase signaling pathway	http://amigo.geneontology.org/amigo/term/GO:0007185	PTPRF
0.117578878202314	1	7	15565306122449	GO:0034354 de novo NAD biosynthetic process from tryptophan	http://amigo.geneontology.org/amigo/term/GO:0034354	IDO2
0.117578878202314	1	7	15565306122449	GO:0043634 polyadenylation-dependent ncRNA catabolic process	http://amigo.geneontology.org/amigo/term/GO:0043634	EXOSC7
0.193557519541536	1	70	15565306122449	GO:0002562 somatic diversification of immune receptors via germline recombination within a single locus	http://amigo.geneontology.org/amigo/term/GO:0002562	HSPD1
0.193557519541536	1	70	15565306122449	GO:0016444 somatic cell DNA recombination	http://amigo.geneontology.org/amigo/term/GO:0016444	HSPD1
0.193557519541536	1	70	15565306122449	GO:0030865 cortical cytoskeleton organization	http://amigo.geneontology.org/amigo/term/GO:0030865	RHOB
0.193557519541536	1	70	15565306122449	GO:1902373 negative regulation of mRNA catabolic process	http://amigo.geneontology.org/amigo/term/GO:1902373	TRAF5
0.117578878202314	2	150	14527619047619	GO:0010634 positive regulation of epithelial cell migration	http://amigo.geneontology.org/amigo/term/GO:0010634	ETS1 RHOB
0.199005244906088	1	75	14527619047619	GO:0061614 miRNA transcription	http://amigo.geneontology.org/amigo/term/GO:0061614	ETS1
0.119547095007078	2	170	12818487394958	GO:0045766 positive regulation of angiogenesis	http://amigo.geneontology.org/amigo/term/GO:0045766	RHOB ETS1
0.119547095007078	2	170	12818487394958	GO:1904018 positive regulation of vasculature development	http://amigo.geneontology.org/amigo/term/GO:1904018	RHOB ETS1

## Sheet: Sheet1
CH10	SCHJA10 kDa heat shock mitochondrial OS=Schistosoma japonicum OX=6182 GN=SJCHGC01960 PE=3 SV=2
CH60A	DROMEHeat shock 60A OS=Drosophila melanogaster OX=7227 GN=Hsp60A PE=1 SV=3
CH60A	DROMEHeat shock 60A OS=Drosophila melanogaster OX=7227 GN=Hsp60A PE=1 SV=3
CLP	TRYBBHeat shock 100 OS=Trypanosoma brucei brucei OX=5702 GN=HSP100 PE=3 SV=1
CMBL	DICDICarboxymethylenebutenolidase homolog OS=Dictyostelium discoideum OX=44689 GN=cmbl PE=3 SV=1
COASY	HUMANBifunctional coenzyme A synthase OS=Homo sapiens OX=9606 GN=COASY PE=1 SV=4
DHB14	BOVIN17-beta-hydroxysteroid dehydrogenase 14 OS=Bos taurus OX=9913 GN=HSD17B14 PE=2 SV=1
DHSO	CHICKSorbitol dehydrogenase OS=Gallus gallus OX=9031 GN=SORD PE=1 SV=1
DHX8	DROMEATP-dependent RNA helicase DHX8 OS=Drosophila melanogaster OX=7227 GN=pea PE=1 SV=1
DPYL3	MOUSEDihydropyrimidinase-related 3 OS=Mus musculus OX=10090 GN=Dpysl3 PE=1 SV=1
ELAV2	XENTRELAV 2 OS=Xenopus tropicalis OX=8364 GN=elavl2 PE=2 SV=2
IF3M	MOUSETranslation initiation factor IF- mitochondrial OS=Mus musculus OX=10090 GN=Mtif3 PE=1 SV=1
ISCA2	HUMANIron-sulfur cluster assembly 2 mitochondrial OS=Homo sapiens OX=9606 GN=ISCA2 PE=1 SV=2
IVD	BOVINIsovaleryl- mitochondrial OS=Bos taurus OX=9913 GN=IVD PE=2 SV=1
KCAB2	XENLAVoltage-gated potassium channel subunit beta-2 OS=Xenopus laevis OX=8355 GN=kcnab2 PE=2 SV=1
MET15	BOVINProbable methyltransferase 15 OS=Bos taurus OX=9913 GN=METTL15 PE=2 SV=1
NIPSN	DROME nap OS=Drosophila melanogaster OX=7227 GN=Nipsnap PE=2 SV=2
RM06	RECAM60S ribosomal mitochondrial OS=Reclinomonas americana OX=48483 GN=RPL6 PE=3 SV=1
RM13	MOUSE39S ribosomal mitochondrial OS=Mus musculus OX=10090 GN=Mrpl13 PE=1 SV=1
RM21	DICDIProbable 39S ribosomal mitochondrial OS=Dictyostelium discoideum OX=44689 GN=mrpl21 PE=3 SV=1
RM27	RECAM60S ribosomal mitochondrial OS=Reclinomonas americana OX=48483 GN=RPL27 PE=3 SV=1
RPB2	HUMANDNA-directed RNA polymerase II subunit RPB2 OS=Homo sapiens OX=9606 GN=POLR2B PE=1 SV=1
RR2	PAUCH30S ribosomal organellar chromatophore OS=Paulinella chromatophora OX=39717 GN=rps2 PE=3 SV=1
RR2	PAUCH30S ribosomal organellar chromatophore OS=Paulinella chromatophora OX=39717 GN=rps2 PE=3 SV=1
RS2	LEIAM40S ribosomal S2 OS=Leishmania amazonensis OX=5659 PE=3 SV=1
RT16	BOVIN28S ribosomal mitochondrial OS=Bos taurus OX=9913 GN=MRPS16 PE=1 SV=2
SETVS	PLAF7Variant-silencing SET domain-containing OS=Plasmodium falciparum (isolate 3D7) OX=36329 GN=SETVS PE=2 SV=1
YXEK	CAEELUncharacterized oxidoreductase OS=Caenorhabditis elegans OX=6239 GN= PE=3 SV=1
